# Supplementary material for: Niches and Seasonal Changes, Rather Than Transgenic Events, Affect the Microbial Community of Populus × euramericana ‘Neva’
Source: Front Microbiol. 2022 Jan 28;12:805261. doi: 10.3389/fmicb.2021.805261 (PMC8831546; doi:10.3389/fmicb.2021.805261)
Supplement: Supplementary file 1 [file Table_1.XLSX]

## Sheet: Table S1
Table S1 Sample Code
Sample source	Habitats	Seasons	Lines	Code
Rhizosphere soil of line CK in Jun	Rhizosphere soil	Jun	Populus × euramericana Neva	S6-CK
Rhizosphere soil of line ECAB1 in Jun	Rhizosphere soil	Jun	Populus × euramericana Neva carrying Cry1Ac-Cry3A-BADH genes	S6-A1
Rhizosphere soil of line ECAA1 in Jun	Rhizosphere soil	Jun	Populus × euramericana Neva carrying Cry1Ac-Cry3A-NTHK1 genes	S6-B1
Rhizosphere soil of line CK in Auge	Rhizosphere soil	Augest	Populus × euramericana Neva	S8-CK
Rhizosphere soil of line ECAB1 in Aug	Rhizosphere soil	Augest	Populus × euramericana Neva carrying Cry1Ac-Cry3A-BADH genes	S8-A1
Rhizosphere soil of line ECAA1 in Aug	Rhizosphere soil	Augest	Populus × euramericana Neva carrying Cry1Ac-Cry3A-NTHK1 genes	S8-B1
Rhizosphere soil of line CK in Oct	Rhizosphere soil	Octember	Populus × euramericana Neva	S10-CK
Rhizosphere soil of line ECAB1 in Oct	Rhizosphere soil	Octember	Populus × euramericana Neva carrying Cry1Ac-Cry3A-BADH genes	S10-A1
Rhizosphere soil of line ECAA1 in Oct	Rhizosphere soil	Octember	Populus × euramericana Neva carrying Cry1Ac-Cry3A-NTHK1 genes	S10-B1
Root of line CK in Jun	Root	Jun	Populus × euramericana Neva	R6-CK
Root of line ECAB1 in Jun	Root	Jun	Populus × euramericana Neva carrying Cry1Ac-Cry3A-BADH genes	R6-A1
Root of line ECAA1 in Jun	Root	Jun	Populus × euramericana Neva carrying Cry1Ac-Cry3A-NTHK1 genes	R6-B1
Root of line CK in Aug	Root	Augest	Populus × euramericana Neva	R8-CK
Root of line ECAB1 in Aug	Root	Augest	Populus × euramericana Neva carrying Cry1Ac-Cry3A-BADH genes	R8-A1
Root of line ECAA1 in Aug	Root	Augest	Populus × euramericana Neva carrying Cry1Ac-Cry3A-NTHK1 genes	R8-B1
Root of line CK in Oct	Root	Octember	Populus × euramericana Neva	R10-CK
Root of line ECAB1 in Oct	Root	Octember	Populus × euramericana Neva carrying Cry1Ac-Cry3A-BADH genes	R10-A1
Root of line ECAA1 in Oct	Root	Octember	Populus × euramericana Neva carrying Cry1Ac-Cry3A-NTHK1 genes	R10-B1
Phleom of line CK in Jun	Pheom	Jun	Populus × euramericana Neva	P6-CK
Phleom of line ECAB1 in Jun	Pheom	Jun	Populus × euramericana Neva carrying Cry1Ac-Cry3A-BADH genes	P6-A1
Phleom of line ECAA1 in Jun	Pheom	Jun	Populus × euramericana Neva carrying Cry1Ac-Cry3A-NTHK1 genes	P6-B1
Phleom of line CK in Aug	Pheom	Augest	Populus × euramericana Neva	P8-CK
Phleom of line ECAB1 in Aug	Pheom	Augest	Populus × euramericana Neva carrying Cry1Ac-Cry3A-BADH genes	P8-A1
Phleom of line ECAA1 in Aug	Pheom	Augest	Populus × euramericana Neva carrying Cry1Ac-Cry3A-NTHK1 genes	P8-B1
Phleom of line CK in Oct	Pheom	Octember	Populus × euramericana Neva	P10-CK
Phleom of line ECAB1 in Oct	Pheom	Octember	Populus × euramericana Neva carrying Cry1Ac-Cry3A-BADH genes	P10-A1
Phleom of line ECAA1 in Oct	Pheom	Octember	Populus × euramericana Neva carrying Cry1Ac-Cry3A-NTHK1 genes	P10-B1

## Sheet: Table S2
Table S2 Quality metrics of Illumina sequencing analysis.
Bacteria	Sample Name	S6-CK-1	S6-CK-2	S6-CK-3	S6-A1-1	S6-A1-2	S6-A1-3	S6-B1-1	S6-B1-2	S6-B1-3	S8-CK-1	S8-CK-2	S8-CK-3	S8-A1-1	S8-A1-2	S8-A1-3	S8-B1-1	S8-B1-2	S8-B1-3	S10-CK-1	S10-CK-2	S10-CK-3	S10-A1-1	S10-A1-2	S10-A1-3	S10-B1-1	S10-B1-2	S10-B1-3	R6-CK-1	R6-CK-2	R6-CK-3	R6-A1-1	R6-A1-2	R6-A1-3	R6-B1-1	R6-B1-2	R6-B1-3	R8-CK-1	R8-CK-2	R8-CK-3	R8-A1-1	R8-A1-2	R8-A1-3	R8-B1-1	R8-B1-2	R8-B1-3	R10-CK-1	R10-CK-2	R10-CK-3
	Raw PE	114014	128037	125173	130937	125558	137908	122790	125381	123551	119744	125196	136424	137179	135017	130034	126543	137699	121749	120502	133509	99493	132420	125337	122677	121644	122749	131849	127930	137509	121153	125748	128291	127290	124648	125981	120568	126591	124689	124917	132077	133799	121499	137013	121559	125369	124071	121279	120309
	Clean PE	113932	127572	124172	129812	124919	137649	122676	125283	123446	119672	125100	135879	136191	133891	129122	126166	137547	121651	120381	133414	99430	131751	124365	121435	120951	122440	131745	127850	136854	121027	125547	128160	127205	124563	125907	120493	126502	124603	124803	131927	133681	121298	136903	121459	125282	123992	121203	120235
	Raw Tags	112909	126337	122671	128595	123777	136331	121525	124263	122354	118547	124057	134419	134690	132691	128032	125053	136236	120693	119303	132146	98531	130481	122913	120374	119907	121304	130567	126597	135488	119702	124418	127151	126135	123318	124887	119427	125470	123276	123477	130557	132271	120153	135677	120257	124083	122798	120369	119321
	Clean Tags	111537	124453	120389	126801	121975	134136	119637	122690	120246	116859	122557	132268	132223	130787	126341	123070	134146	118933	117372	129976	97260	128685	120662	118783	118198	119394	128658	124831	133711	117964	122923	125693	124676	121528	123530	117793	123887	121343	121747	128701	130386	118614	133999	118678	122320	121091	119145	117961
	Chimera	7241	10756	10126	10814	11039	12677	10909	10006	10963	8409	8877	10818	11520	11819	10859	10138	11307	10462	9660	10349	6303	10132	9900	10040	9549	10380	10892	12991	9481	11699	17014	5068	5853	19724	4721	18174	7456	15768	10182	17804	6365	18533	19194	13586	17382	5169	4755	6828
	Effective Tags	104296	113697	110263	115987	110936	121459	108728	112684	109283	108450	113680	121450	120703	118968	115482	112932	122839	108471	107712	119627	90957	118553	110762	108743	108649	109014	117766	111840	124230	106265	105909	120625	118823	101804	118809	99619	116431	105575	111565	110897	124021	100081	114805	105092	104938	115922	114390	111133
	Effective Ratio (%)	91.48	88.8	88.09	88.58	88.35	88.07	88.55	89.87	88.45	90.57	90.8	89.02	87.99	88.11	88.81	89.24	89.21	89.09	89.39	89.6	91.42	89.53	88.37	88.64	89.32	88.81	89.32	87.42	90.34	87.71	84.22	94.02	93.35	81.67	94.31	82.62	91.97	84.67	89.31	83.96	92.69	82.37	83.79	86.45	83.7	93.43	94.32	92.37
	Taxon Tags	80867	66145	64439	71256	66689	72747	64607	74764	66038	76868	83787	72663	71279	74956	75835	73168	79965	71087	66555	77934	69988	77848	66643	69939	67496	69807	78025	103392	117190	99525	95617	115750	114956	90433	113736	89267	111521	93461	105485	95999	119215	83493	98703	98245	93219	107358	111236	107282
	Unclassified Tags	0	0	0	0	0	0	0	0	0	0	0	0	0	0	0	0	0	0	0	0	0	0	0	0	0	0	0	0	0	0	0	0	0	0	0	0	0	0	0	0	0	0	0	0	0	0	0	0
	Singleton Tags	23429	47552	45824	44731	44247	48712	44121	37920	43245	31582	29893	48787	49424	44012	39647	39764	42874	37384	41157	41693	20969	40705	44119	38804	41153	39207	39741	8448	7040	6740	10292	4875	3867	11371	5073	10352	4910	12114	6080	14898	4806	16588	16102	6847	11719	8564	3154	3851
	OTUs	1553	1975	1891	1951	1906	1953	1887	1822	1828	1612	1992	2009	2067	1930	1808	1987	2031	1812	2056	2037	1894	2104	2128	2080	2153	1980	2058	298	347	211	269	283	242	266	344	223	212	232	217	265	206	254	242	160	210	225	263	142
Fungi	Raw PE	121382	122915	136641	118288	122900	137302	121885	121734	136022	122655	126941	134830	133653	130988	135174	127314	134112	137106	131619	128864	129268	135626	133065	120998	132635	135561	136250	125145	133807	137998	128113	121653	121840	127830	126542	125088	130363	122011	126179	133892	124752	131924	127079	133714	121570	132462	124324	121876
	Clean PE	121322	122839	136581	118230	122840	137224	121824	121694	135955	122593	126884	134740	133585	130925	135111	127262	134004	137033	131559	128791	129216	135573	132999	120934	132575	135489	136181	124953	133522	137677	127829	121386	121543	127569	126173	124821	130120	121778	125927	133710	124529	131687	126898	133406	121311	132243	124102	121678
	Raw Tags	117909	119815	131202	115919	118957	133125	119468	119212	132122	120188	124054	130665	131669	126802	132660	125270	130592	134252	129184	126567	125809	132771	129124	118372	130506	132524	132436	114410	118422	124538	114619	97485	101797	114851	111793	110976	113185	109411	114647	119707	90045	108037	104994	115637	107042	115952	109154	109449
	Clean Tags	116383	118326	129200	114655	117198	131138	118001	117682	130142	118962	122666	128934	130363	125299	131159	124096	128897	132399	127730	125313	124346	131355	127580	117054	129172	131000	130582	112586	116434	122192	112392	95302	99783	112841	109869	108996	110939	107499	112582	117718	86510	105084	102374	113004	105003	112523	106999	107412
	Chimera	2996	695	710	540	581	858	966	472	332	709	457	352	285	211	153	87	111	99	695	2619	1905	614	390	435	415	543	384	527	13	1071	5	14	224	289	232	114	49	49	413	162	46	265	418	65	167	53	55	55
	Effective Tags	113387	117631	128490	114115	116617	130280	117035	117210	129810	118253	122209	128582	130078	125088	131006	124009	128786	132300	127035	122694	122441	130741	127190	116619	128757	130457	130198	112059	116421	121121	112387	95288	99559	112552	109637	108882	110890	107450	112169	117556	86464	104819	101956	112939	104836	112470	106944	107357
	Effective Ratio (%)	93.41	95.7	94.03	96.47	94.89	94.89	96.02	96.28	95.43	96.41	96.27	95.37	97.33	95.5	96.92	97.4	96.03	96.49	96.52	95.21	94.72	96.4	95.58	96.38	97.08	96.23	95.56	89.54	87.01	87.77	87.72	78.33	81.71	88.05	86.64	87.04	85.06	88.07	88.9	87.8	69.31	79.45	80.23	84.46	86.24	84.91	86.02	88.09
	Taxon Tags	109767	115652	125655	113238	115470	128850	115609	115932	128853	117355	121305	127814	128998	123586	130301	123309	128063	131349	125230	120764	120593	129938	125961	115955	128125	129065	129321	111836	116137	120634	112090	93822	99144	112351	109405	108566	109263	107299	111902	116759	79414	101383	101517	112817	104666	111057	106551	107235
	Unclassified Tags	3	619	1213	36	217	25	173	70	79	0	5	16	339	624	5	246	52	127	421	4	5	53	303	0	11	719	16	0	0	0	21	30	1	1	0	0	3	0	0	0	18	42	0	0	0	13	2	1
	Singleton Tags	3617	1360	1622	841	930	1405	1253	1208	878	898	899	752	741	878	700	454	671	824	1384	1926	1843	750	926	664	621	673	861	223	284	487	276	1436	414	200	232	316	1624	151	267	797	7032	3394	439	122	170	1400	391	121
	OTUs	314	362	324	320	332	376	312	316	332	236	269	269	270	296	261	259	263	265	404	372	323	326	345	339	347	334	328	105	157	158	124	157	146	119	156	82	99	112	90	111	118	96	129	103	144	147	122	112
[truncated: 33 more columns]

## Sheet: Table S3
Table S3 Habitats, seasons,and genetic modification effects on the microbial community structures were calculated using analysis of similarities (ANOSIM) based on the Spearman_approx distance algorithm (999 permutations). Significance levels:∗ p ≤ 0.05; ∗∗ p ≤ 0.01.
Domain	Effects factor	Phylogenetic level	OUT		Phylum/Class
		ANOSIM output	R	P	R	P
Bacteria	Soil vs. Root vs. Phloem		0.8378	0.001	0.5043	0.001
	Soil	Jun vs. Aug	0.2692	0.003**	0.1245	0.048*
		Jun vs. Oct	0.5772	0.001**	0.2713	0.008**
		Aug vs. Oct	0.5895	0.001**	0.3913	0.006**
		CKvs. A1	-0.0051	0.467	0.0041	0.383
		CK vs. B1	-0.0213	0.56	-0.0487	0.775
	Root	Jun vs. Aug	0.1073	0.094	-0.0017	0.378
		Jun vs. Oct	0.1091	0.042*	-0.0021	0.372
		Aug vs. Oct	0.2164	0.009**	-0.0017	0.387
		CK vs. A1	-0.0487	0.78	-0.0775	0.97
		CK vs. B1	-0.0521	0.871	-0.0422	0.725
	Phloem	Jun vs. Aug	0.0586	0.12	-0.0072	0.4
		Jun vs. Oct	0.2781	0.001**	0.2082	0.003**
		Aug vs. Oct	0.4619	0.001**	0.3402	0.001**
		CK vs. A1	-0.0305	0.718	-0.0634	0.939
		CK vs. B1	-0.0576	0.841	-0.0593	0.876
Fungi	Soil vs. Root vs. Phloem
	Soil	Jun vs. Aug	0.6259	0.001**	-0.0261	0.527
		Jun vs. Oct	0.4156	0.001**	0.3155	0.005**
		Aug vs. Oct	0.2332	0.002	0.1128	0.067
		CK vs. A1	-0.0031	0.447	0.0271	0.244
		CK vs. B1	0.0463	0.21	0.1183	0.07
	Root	Jun vs. Aug	0.2356	0.011*	-0.0065	0.406
		Jun vs. Oct	0.2822	0.002**	-0.013	0.441
		Aug vs. Oct	0.036	0.233	-0.0494	0.887
		CK vs. A1	0.083	0.094	0.012	0.259
		CK vs. B1	0.0401	0.233	0.112	0.062
	Phloem	Jun vs. Aug	0.4088	0.001**	0.07	0.156
		Jun vs. Oct	0.606	0.001**	0.2881	0.004**
		Aug vs. Oct	0.7418	0.001**	0.5014	0.001**
		CK vs. A1	-0.0806	0.966	-0.095	0.979
		CK vs. B1	-0.0051	0.446	-0.0021	0.424

## Sheet: Table S4
Table S4 Characteristics and environmental conditions of soil samples.
Samples	pH		AHN（mg/kg）		OM(g/kg)		AK（mg/kg）		AP（mg/kg）		EC（g/kg）		TS（g/kg）
S6-A1	8.39+0.05b	8.48+0.03a	93.51+3.81a	91.97+3.29a	18.23+1.08a	18.13+0.82a	179.48+21.90a	190.26+17.59a	32.34+14.95a	39.85+7.86a	0.18+0.04a	0.15+0.01b	0.49+0.12a	0.41+0.05b
S6-B1	8.50+0.01ab		92.67+1.90a		18.15+0.40a		200.14+26.61a		44.92+5.66a		0.14+0.00a		0.36+0.01a
S6-CK	8.56+0.02a		89.74+7.41a		18.00+1.64a		191.16+30.12a		42.29+12.18a		0.14+0.00a		0.38+0.01a
S8-A1	8.14+0.02a	8.14+0.01c	89.05+5.08a	94.40+3.08a	14.26+1.40a	15.26+0.75b	154.33+27.48a	186.07+25.74a	23.32+7.147a	26.82+4.97a	0.18+0.00a	0.17+0.00b	0.26+0.00a	0.23+0.01c
S8-B1	8.12+0.01a		92.37+2.29a		15.95+0.44a		186.67+29.30a		28.09+4.01a		0.17+0.00a		0.22+0.00a
S8-CK	8.18+0.02a		101.77+2.51a		15.57+0.85a		217.21+48.63a		32.41+7.37a		0.17+0.00a		0.21+0.01a
S10-A1	8.18+0.04a	8.31+0.03b	73.82+4.41a	75.55+2.71b	17.07+1.51a	17.75+0.80a	148.81+20.05a	179.95+19.66a	25.59+12.04a	28.99+6.22a	0.25+0.00a	0.23+0.00a	0.69+0.00a	0.64+0.016a
S10-B1	8.36+0.01b		77.98+4.51a		18.98+0.76a		205.74+32.92a		35.46+8.75a		0.23+0.00b		0.62+0.00a
S10-CK	8.38+0.01b		74.86+2.91a		17.19+0.47a		185.30+25.80a		25.93+5.39a		0.22+0.00b		0.60+0.02a
The values of EC, OM and TS are in g•kg-1. The values of AN, AP and AK are in mg•kg-1.

## Sheet: Table S5
Table S5 Habitats effect on the bacterial Phyla and fungi classes.									Relative abundances of bacteria in phylum level.	Soil																		Root																		Phloem
Domain	Phylum	Soil	Root	Phloem	q-value	Domain			Bacteria	S6-CK		S6-A1		S6-B1		S8-CK		S8-A1		S8-B1		S10-CK		S10-A1		S10-B1		R6-CK		R6-A1		R6-B1		R8-CK		R8-A1		R8-B1		R10-CK		R10-A1		R10-B1		P6-CK		P6-A1
Bacteria	Proteobacteria	44.2018	95.5533	80.7864	0.00**	Bacteria			Phylum	Tags ± SE	%	Tags ± SE	%	Tags ± SE	%	Tags ± SE	%	Tags ± SE	%	Tags ± SE	%	Tags ± SE	%	Tags ± SE	%	Tags ± SE	%	Tags ± SE	%	Tags ± SE	%	Tags ± SE	%	Tags ± SE	%	Tags ± SE	%	Tags ± SE	%	Tags ± SE	%	Tags ± SE	%	Tags ± SE	%	Tags ± SE	%	Tags ± SE	%
	Firmicutes	16.5621	3.35946	16.1545	0.00**	Bacteria			Proteobacteria	28436.67±6328.08	41.97	35809.33±3769.48	50.98	33379±3728.05	49.4	32128.67±10243.11	41.5	38832±1052.56	52.49	36269.33±1143.95	48.73	27976.67±164.14	39.32	26831.67±638.67	37.62	25546±2654.98	35.8	98110±4460.14	92.13	106768.33±7892.18	97.99	93609.67±9263.19	95.45	97922.33±5835.26	94.54	95508.33±12456.67	95.42	92836±1246.02	96.02	105763.67±1718.1	97.37	95459.67±4505.19	95.5	100187.33±6965.19	95.57	63761±33659.94	61.05	60273.33±30723.74	57.06
	Actinobacteria	25.343	0.171433	1.14557	0.00**	Bacteria			Firmicutes	15307.67±8879.88	20.23	4003.33±522.41	5.69	12375.67±9715.52	16.9	20880.33±12986.06	26.94	16934±1198.72	22.84	10017.33±2425.55	13.66	3577.67±671.54	4.95	14696±5938.37	20.13	12923.67±4825.03	17.72	4857.67±2632.89	4.34	1701.67±1209.22	1.72	3352±1046.57	3.63	4599.33±732.54	4.45	2331.67±972.8	2.59	2478.33±330.73	2.55	2648.67±1320.46	2.44	4371±2197.02	4.34	4517.33±1183.66	4.18	28044.67±24439.48	33.84	35634.33±23533.46	40.94
	Acidobacteria	3.95593	0.00502963	0.13687	0.00**	Bacteria			Actinobacteria	20055.67±4021.47	27.96	21516.33±4143.9	30.65	15329.33±2313.17	22.78	16048.67±3537.56	20.33	9786.33±782.03	13.19	17158.67±4441.41	22.6	26745.67±2742.95	37.26	17635.67±3792.73	24.92	20369.67±971.54	28.39	751.67±610.57	0.65	105.33±18.78	0.1	149.33±33.46	0.15	193.67±116.17	0.2	89.33±56.52	0.09	98±49.65	0.1	96.33±34.17	0.09	71.33±16.76	0.07	93.33±23.73	0.09	496±391.28	0.58	476±362.63	0.43
	Bacteroidetes	0.731967	0.836052	1.04619	0.00**	Bacteria			Acidobacteria	2062.67±612.71	3.07	2698.33±436.9	3.84	2147.67±164.47	3.17	2512±840.03	3.26	2245±315.57	3.05	3044.67±560.69	4.03	3388.33±288.68	4.75	3770±102.92	5.31	3665.67±56.81	5.12	12.33±10.87	0.01	3.33±2.03	0	11.67±10.17	0.01	2.67±0.88	0	2±0.58	0	1±0.58	0	5±2.89	0	4.33±2.96	0	7.33±4.67	0.01	9.67±5.49	0.01	62±59.5	0.07
	Chloroflexi	2.45425	0.00264444	0.0510778	0.00**	Bacteria			Bacteroidetes	315.67±80.8	0.47	646.67±74.6	0.92	686.67±93.6	1.01	467±131.76	0.6	417±34.85	0.56	659.67±141.08	0.88	548.67±62.33	0.77	433.33±78.55	0.61	554.33±60.89	0.77	2931±2799.62	2.83	148.33±70.97	0.15	586±516.56	0.65	702.67±581.63	0.74	1577±1161.26	1.84	1241±1179.51	1.26	16±4.04	0.01	16.67±5.46	0.02	32.33±22.81	0.03	3686±3431.85	4.39	1463±646.14	1.41
	Gemmatimonadetes	1.97772	0.00319259	0.0724704	0.00**	Bacteria			Chloroflexi	1233.67±341.92	1.79	1603.67±27.49	2.29	1406.67±253.53	2.09	1542±302.64	1.97	1182±230.66	1.59	1900.67±511.95	2.5	2681.67±198.19	3.74	1882±376.78	2.64	2483.67±306.05	3.48	9±8.5	0.01	3±1.53	0	3±3	0	2±0.58	0	0.33±0.33	0	1±0.58	0	3±2.52	0	2.67±0.33	0	2±1.15	0	0.67±0.67	0	0±0	0
	Verrucomicrobia	1.53127	0.00141111	0.0613667	0.00**	Bacteria			Gemmatimonadetes	962.67±199.09	1.41	1286.67±85.94	1.84	1125.67±177.26	1.67	1417.33±434.68	1.82	1716±191.94	2.33	1683.67±109.97	2.25	1558.67±61.96	2.18	1549.67±168.94	2.19	1497.33±175.05	2.1	10.67±9.17	0.01	1±0.58	0	6±4	0.01	0.67±0.67	0	2.33±0.88	0	0.67±0.33	0	2±2	0	4±2	0	3.67±1.86	0	0.33±0.33	0	16.67±15.68	0.02
	Nitrospirae	0.962726	0.00088889	0.0435037	0.00**	Bacteria			Verrucomicrobia	542±163.86	0.81	674±161.04	0.96	511±23.59	0.75	978±310.68	1.26	756±94.89	1.03	1315±164.95	1.75	1911±204.29	2.68	1603.67±55.48	2.25	1635.33±184.48	2.29	1.33±0.88	0	0.33±0.33	0	1.67±1.67	0	0.67±0.33	0	1.33±1.33	0	0±0	0	3.67±1.67	0	2.67±1.33	0	1.67±0.88	0	0±0	0	0±0	0
	Planctomycetes	0.536389	0.00034815	0.0164889	0.00**	Bacteria			Nitrospirae	523.33±99.66	0.77	588.33±59.92	0.84	476.67±53.76	0.7	586.67±162.91	0.75	764.67±47.67	1.04	969.67±50.05	1.3	776.33±78.37	1.09	723±53.05	1.02	829.67±60.53	1.16	0±0	0	0±0	0	0.33±0.33	0	1.33±0.33	0	0±0	0	0±0	0	1.67±0.88	0	3.67±1.67	0	1.33±0.67	0	0±0	0	45±45	0.04
	Entotheonellaeota	0.436452	0.00037407	0.0135593	0.00**	Bacteria			Planctomycetes	207±64.66	0.31	281±64.27	0.4	238±19.76	0.35	280.33±92.78	0.36	224.33±26.91	0.3	364±58.18	0.48	625.33±98.75	0.87	605.67±40.54	0.85	642.33±50.63	0.89	0±0	0	0.67±0.67	0	0±0	0	0.33±0.33	0	0±0	0	0±0	0	0.67±0.33	0	0.33±0.33	0	1.33±0.67	0	0±0	0	0±0	0
	Cyanobacteria	0.044563	0.00455185	0.386585	0.00**	Bacteria			Other	396.67±97.84	0.59	547.33±85.34	0.78	398±49.32	0.59	447±130.01	0.58	564.67±23.14	0.76	671.33±82.36	0.89	845±149.11	1.18	860.33±20.83	1.21	814±55.9	1.14	1.67±1.2	0	2.33±0.88	0	5±1.73	0.01	7±1.53	0.01	4±0.58	0	4.33±1.33	0	8.33±3.84	0.01	9.33±3.28	0.01	10.67±3.84	0.01	127.67±127.67	0.1	30.67±30.67	0.03
	Armatimonadetes	0.1396	0.00025185	0.00886296	0.00**	Bacteria			Unclassified	440±62.31	0.64	575.67±26.33	0.82	395.33±39.19	0.58	484.67±82.95	0.62	601.33±52.52	0.81	686±97.39	0.91	857.33±86.5	1.19	885.67±112.71	1.25	814.33±21.84	1.14	17±2	0.02	40±18.56	0.04	87.33±38.11	0.1	56.33±15.3	0.05	52.67±13.86	0.06	62±10.44	0.06	76.33±32.73	0.07	46.33±22.81	0.05	106±17.52	0.1	20.67±18.19	0.02	3.33±1.86	0
	Elusimicrobia	0.0627407	0.00010741	0.00486667	0.00**	Bacteria			Relative abundances of fungi in class level.
	Dependentiae	0.0616593	7.41e-05	0.00158889	0.00**	Bacteria			Fungi	S6-CK		S6-A1		S6-B1		S8-CK		S8-A1		S8-B1		S10-CK		S10-A1		S10-B1		R6-CK		R6-A1		R6-B1		R8-CK		R8-A1		R8-B1		R10-CK		R10-A1		R10-B1		P6-CK		P6-A1
	Latescibacteria	0.0544	6.67e-05	0.0014963	0.00**	Bacteria			Class	Tags ± SE	%	Tags ± SE	%	Tags ± SE	%	Tags ± SE	%	Tags ± SE	%	Tags ± SE	%	Tags ± SE	%	Tags ± SE	%	Tags ± SE	%	Tags ± SE	%	Tags ± SE	%	Tags ± SE	%	Tags ± SE	%	Tags ± SE	%	Tags ± SE	%	Tags ± SE	%	Tags ± SE	%	Tags ± SE	%	Tags ± SE	%	Tags ± SE	%
	Class	Soil	Root	Phloem	q-value	Phylum			Sordariomycetes	58253±14357	58.5236	41125±4150	48.7609	47934±9863	66.5756	93005±12620	88.4034	57969±8929	84.1702	63465±12707	78.193	37198±15664	37.1053	86584±9216	74.214	76452±24569	67.4439	84513±20166	73.1062	49170±18628	47.4034	101022±1718	91.7639	98643±8219	4.4528	64976±34628	61.3626	104114±6011	97.8571	77334±29525	71.9043	76408±30122	67.7577	91109±3291	84.7144	5360±3928	8.4917	2549±654	2.87463
Fungi	Sordariomycetes	67.0433	76.211	12.6278	0**	Ascomycota			Dothideomycetes	31105±15384	30.4176	30381±15543	33.4372	15875±8009	21.0392	6092±4721	5.82303	3263±1521	4.85163	5611±2573	7.04183	±5138	9.24833	15808±5365	13.8311	12905±4869	11.4096	17923±22178	15.4095	19038±6054	19.2602	4449±1666	4.04443	4819±3370	1.2146	2308±1228	2.55643	352±222	0.3377	1880±1284	1.7197	9639±8065	9.0956	2272±1478	2.11157	36092±19831	49.5977	56639±19944	61.4234
	Dothideomycetes	15.2333	6.55421	54.4895	0**	Ascomycota			Mucoromycetes	4±4	0.0043	0±0	0	2±3	0.0023	2±3	0.00223333	3±2	0.00406667	4±2	0.00503333	±0	0	0±0	0	0±0	0	507±301	0.432967	3844±2418	3.69173	821±774	0.736567	1327±1525	0.0312	17150±13914	20.0628	219±69	0.208467	21498±29292	19.3742	2182±1781	2.05277	1783±1617	1.65703	24515±2263	40.7807	25136±12573	29.2497
	Mucoromycetes	0.00199259	5.49234	18.494	0**	Mucoromycota			Leotiomycetes	3027±1337	2.93797	2048±355	2.37637	1292±815	1.65907	357±157	0.347033	298±59	0.445633	1906±1534	2.2365	±5355	5.2094	4345±1924	3.7989	2160±788	1.97743	2792±1886	2.35723	8336±5883	8.4092	61±57	0.0555667	34±28	0.0442333	1426±1653	1.4525	16±11	0.0155333	347±409	0.314033	1273±828	1.19117	533±393	0.4951	40±16	0.0571333	32±38	0.0371
	Leotiomycetes	2.33203	1.59128	6.52348	0.004**	Ascomycota			Eurotiomycetes	2818±922	2.7841	1557±670	1.934	952±622	1.19857	2870±3400	2.75993	642±520	0.876167	297±102	0.388833	±39200	41.3284	1549±232	1.32803	2610±1953	2.59373	4±2	0.00373333	245±153	0.248233	798±1119	0.729033	48±40	0.720867	71±27	0.0776333	59±45	0.0574	347±307	0.3225	305±265	0.274233	7180±6690	6.68247	10±0	0.0160333	4545±3621	4.7661
	Eurotiomycetes	6.13241	0.937719	2.17503	0**	Ascomycota			Agaricomycetes	1260±1088	1.24987	1139±416	1.36327	885±518	1.0871	254±117	0.241267	791±688	1.26153	751±427	0.8992	±3542	3.07527	346±203	0.294267	1225±535	1.17687	7401±10346	6.13723	8456±6394	8.36027	878±375	0.7942	787±792	0.0056	2980±1082	3.23153	700±826	0.686933	1705±1087	1.57293	2288±3141	2.18957	619±428	0.575467	151±116	0.2122	318±349	0.382933
	Agaricomycetes	1.18318	2.69656	0.13617	0**	Basidiomycota			Pezizomycetes	400±427	0.4327	2319±1457	2.81853	348±246	0.4752	658±457	0.652067	1441±978	2.26253	1412±880	1.9462	±476	0.709167	5847±4516	4.9066	11828±13856	12.288	10±2	0.0089	1218±1692	1.22863	13±14	0.0118333	6±8	0.0301333	1240±607	1.38073	35±29	0.0340667	279±338	0.251867	4116±2688	3.69327	1235±857	1.14747	2±2	0.00223333	8±10	0.00973333
	Pezizomycetes	2.94345	0.862485	0.0445556	0**	Ascomycota			Malasseziomycetes	12±17	0.0136667	1±1	0.00113333	2±2	0.00363333	1±1	0.001	68±94	0.1131	92±128	0.0999	±18	0.0172333	35±43	0.0289333	7±9	0.00556667	269±254	0.225167	1534±1516	1.61557	220±184	0.197667	33±28	0.0668	683±315	0.756033	42±32	0.0404333	188±130	0.172867	1048±1095	0.9488	497±146	0.4623	13±11	0.0180667	865±912	1.0092
	Malasseziomycetes	0.0315741	0.49433	2.44467	0**	Basidiomycota			Mortierellomycetes	762±523	0.795533	3878±1264	4.75577	3391±2123	4.1478	200±124	0.1955	1824±1170	2.8579	2334±1515	2.7584	±119	0.119633	93±20	0.0799333	240±97	0.222933	559±780	0.463933	3±1	0.0027	4±4	0.00363333	73±103	0.00123333	1±1	0.000666667	0±0	0.000333333	60±84	0.0540333	1±0	0.0006	19±23	0.0176333	4±4	0.00486667	0±0	0
	Mortierellomycetes	1.77038	0.0678148	0.0498926	0**	Mortierellomycota			Tremellomycetes	560±427	0.564	1688±594	2.07643	983±384	1.37473	1014±1046	0.980767	786±499	1.15213	1583±945	2.12263	±164	0.179	188±70	0.165067	479±219	0.443833	181±154	0.151533	190±242	0.191967	2±2	0.00153333	1±2	1.7693	110±151	0.137767	51±36	0.0470333	6±0	0.00583333	640±897	0.6134	25±21	0.0236	4±6	0.00476667	71±100	0.0686667
	Tremellomycetes	1.00651	0.130433	0.413593	0**	Basidiomycota			others	1124±33	0.5905	2275±22	0.707167	1353±18	0.490867	1244±13	0.2235	1368±26	0.820267	3156±65	1.9573	346±12	0.218567	267±3	0.0673	902±19	0.394367	1448±87	1.05137	4753±137	4.4601	823±40	0.737167	1934±126	1.63377	2504±96	2.6246	219±8	0.1618	663±37	0.612367	5319±297	4.4543	1087±59	0.986067	528±35	0.718567	191±7	0.1191
	Glomeromycetes	0.0215741	1.14615	0.0248556	0**	Glomeromycota			Unclassified	1671±1258	1.6861	1529±1071	1.7692	1434±720	1.94583	382±319	0.3702	809±391	1.18483	1670±1451	2.35113	±3063	2.7896	1513±1033	1.28583	2194±323	2.04377	775±590	0.6522	5105±1393	5.12807	1018±355	0.9245	1784±2079		5867±3587	6.35677	577±530	0.553233	3985±3112	3.69537	8231±5524	7.72863	1213±692	1.12687	64±61	0.0960333	55±20	0.0594667
	Saccharomycetes	0.110659	0.5157	0.491404	0.003**	Ascomycota
	Pucciniomycetes	0	0.00157407	0.505833	0**	Basidiomycota
	Cystobasidiomycetes	0.002	0.0239778	0.290996	0**	Basidiomycota
	Orbiliomycetes	0.190278	0	0	0**	Ascomycota
	Spizellomycetes	0.179996	0	0	0**	Chytridiomycota
	Microbotryomycetes	0.0391296	0.0120741	0.0422963	0.004**	Basidiomycota
	Wallemiomycetes	0.00347778	0.0540889	0.0292333	0.002**	Basidiomycota
	Olpidiomycetes	0	0.0836667	0.0007963	0**	Olpidiomycota
	Exobasidiomycetes	0.00974074	6.296e-05	0.0627111	0**	Basidiomycota
	Rhizophlyctidomycetes	0.0132444	0.0001037	0.0457778	0.015*	Chytridiomycota
	Ustilaginomycetes	0.0023037	6.667e-05	0.0430407	0**	Basidiomycota
	Eudicotyledonae	0	0.0114111	0.0330074	0**	Anthophyta
	Agaricostilbomycetes	0.00171111	0.0234407	0.010237	0.022*	Basidiomycota
	Rozellomycotina_cls_Incertae_sedis	0.0219556	0	0	0.001**	Rozellomycota
	Umbelopsidomycetes	0.00941481	0	0	0**	Mucoromycota
[truncated: 14 more columns]

## Sheet: Table S6
		Supplementary table S6. Seasonal effect on the individual of bacteria phyla and fungal classes.
			Phylum	Jun(%)	Aug(%)	Oct(%)	q-value
	Bacteria	Soil	Verrucomicrobia	0.838256	1.34686	2.4087	0.001**
			Entotheonellaeota	0.316911	0.3819	0.610544	0.001**
			Elusimicrobia	0.0333667	0.0462333	0.108622	0.001**
			Planctomycetes	0.353078	0.382833	0.873256	0.001**
			Armatimonadetes	0.102844	0.106889	0.209067	0.002**
			Acidobacteria	3.36016	3.44732	5.0603	0.01**
			Nitrospirae	0.769056	1.03107	1.08806	0.025*
			Chloroflexi	2.05292	2.0216	3.28823	0.025*
			Actinobacteria	27.1319	18.7097	30.1872	0.025*
			Proteobacteria	47.4498	47.5746	37.5811	0.034*
			Gemmatimonadetes	1.64031	2.13233	2.16052	0.046*
			Dependentiae	0.0489222	0.0537667	0.0822889	0.143
			Firmicutes	14.2732	21.1487	14.2646	0.298
			Cyanobacteria	0.0410222	0.0602	0.0324667	0.301
			Latescibacteria	0.0591889	0.0437111	0.0603	0.454
			Bacteroidetes	0.800211	0.678678	0.717011	0.588
		Root	Bacteroidetes	1.20888	1.27904	0.0202333	0.002*
			Actinobacteria	0.300644	0.131289	0.0823667	0.494
			Proteobacteria	95.1878	95.3249	96.1472	0.875
			Firmicutes	3.23038	3.19593	3.65208	0.875
		Phloem	Bacteroidetes	2.09849	0.943244	0.0968333	0.054
			Cyanobacteria	0.0833667	0.206889	0.8695	0.098
			Gemmatimonadetes	0.00755556	0.0001	0.209756	0.152
			Entotheonellaeota	0.0001	0	0.0405778	0.152
			Firmicutes	25.6926	14.1311	8.6398	0.152
			Elusimicrobia	0	0	0.0146	0.264
			Planctomycetes	0.0001	0	0.0493667	0.264
			Verrucomicrobia	0.00068889	0.0376111	0.1458	0.3
			Chloroflexi	0.00086667	0.00031111	0.152056	0.3
			Actinobacteria	0.4552	0.313022	2.6685	0.3
			Proteobacteria	71.6086	84.2961	86.4545	0.3
			Acidobacteria	0.0274667	0.0147444	0.3684	0.394
			Armatimonadetes	0	0.0237222	0.00286667	0.639
			Nitrospirae	0.0134889	0.0201111	0.0969111	0.889
			Class	Jun(%)	Aug(%)	Oct(%)	q-value
	Fungi	Soil	Sordariomycetes	57.9534	83.59	59.5877	0.021*
			Dothideomycetes	28.298	5.91	11.4964	0.003*
			Eurotiomycetes	1.97222	1.34	15.0834	0.047*
			Pezizomycetes	1.24214	1.62	5.96793	0.418
			Leotiomycetes	2.32447	1.01	3.66191	0.038*
			Mortierellomycetes	3.23303	1.94	0.140833	0.021*
			Agaricomycetes	1.23341	0.8	1.51547	0.465
			Tremellomycetes	1.33839	1.42	0.262633	0.046*
			Orbiliomycetes	0.199644	0.31	0.0640667	0.465
			Spizellomycetes	0.133033	0.37	0.0416444	0.105
			Saccharomycetes	0.117	0.2	0.0103556	0.089
			Microbotryomycetes	0.00472222	0.04	0.0758333	0.289
			Malasseziomycetes	0.00614444	0.07	0.0172444	0.648
			Rozellomycotina_cls_Incertae_sedis	0.0317889	0.03	0.00521111	0.847
			Glomeromycetes	0.0287889	0.02	0.0149333	0.629
			Rhizophlyctidomycetes	0.0372222	0	0.0007	0.047*
			Exobasidiomycetes	0.02	0.01	0	0.85
			Umbelopsidomycetes	0	0.03	0	0.047*
		Root	Sordariomycetes	70.76	83.08	74.79	0.573
			Dothideomycetes	12.9	2.45	4.31	0.201
			Mucoromycetes	1.62	7.16	7.69	0.573
			Agaricomycetes	5.1	1.55	1.45	0.573
			Leotiomycetes	3.61	0.5	0.67	0.166
			Glomeromycetes	1.82	1.15	0.46	0.573
			Eurotiomycetes	0.33	0.06	2.43	0.166
			Pezizomycetes	0.42	0.47	1.7	0.166
			Saccharomycetes	0.02	0.14	1.39	0.166
			Malasseziomycetes	0.68	0.28	0.53	0.573
			Tremellomycetes	0.12	0.06	0.21	0.573
			Olpidiomycetes	0.08	0.02	0.15	0.573
			Mortierellomycetes	0.16	0.02	0.02	0.235
			Wallemiomycetes	0.1	0.06	0.01	0.573
			Cystobasidiomycetes	0	0.07	0	0.201
			Agaricostilbomycetes	0	0.07	0	0.594
			Microbotryomycetes	0.04	0	0	0.573
			Eudicotyledonae	0.03	0	0	0.223
		Phloem	Dothideomycetes	69.03	60.56	33.88	0.02*
			Mucoromycetes	23.78	24.38	7.33	0.036*
			Sordariomycetes	4.58	11.42	21.89	0.025*
			Leotiomycetes	0.04	0.19	19.34	0.001**
			Malasseziomycetes	0.35	0.72	6.27	0.001**
			Eurotiomycetes	1.6	1.03	3.89	0.025*
			Pucciniomycetes	0	0.01	1.51	0.001**
			Saccharomycetes	0.23	0.7	0.55	0.019*
			Tremellomycetes	0.03	0.22	0.99	0.001**
			Cystobasidiomycetes	0	0.16	0.71	0.001**
			Agaricomycetes	0.23	0.09	0.09	0.283
			Exobasidiomycetes	0	0.02	0.16	0.001**
			Mortierellomycetes	0	0.01	0.13	0.895
			Rhizophlyctidomycetes	0	0.03	0.11	0.062
			Pezizomycetes	0	0.01	0.12	0.396
			Ustilaginomycetes	0	0.11	0.02	0.001**
			Microbotryomycetes	0	0.01	0.11	0.036*
			Eudicotyledonae	0.02	0.04	0.04	0.069
			Wallemiomycetes	0	0	0.08	0.212
			Glomeromycetes	0.04	0	0.03	0.008*
			Agaricostilbomycetes	0	0.02	0.01	0.134

## Sheet: Table S7
Supplementary Table S7. Genetic modification effects on the individual bacteria and fungal genus.
Domain	Habitates	Phylum/Class	CK	A1	B1	CK vs A1	CK vs B1
			%	%	%	q-value	q-value
Bacteria	Soil	Proteobacteria	40.9279	47.0311	44.6465	0.873	0.868
		Firmicutes	17.3762	16.2171	16.0932	0.938	0.972
		Actinobacteria	28.5196	22.9194	24.5899	0.873	0.868
		Acidobacteria	3.69286	4.06789	4.10703	0.873	0.868
		Bacteroidetes	0.612044	0.696378	0.887478	0.873	0.454
		Chloroflexi	2.49992	2.17361	2.68922	0.873	0.868
		Gemmatimonadetes	1.80361	2.12129	2.00827	0.873	0.868
		Verrucomicrobia	1.58313	1.41303	1.59764	0.873	0.972
		Nitrospirae	0.870811	0.963567	1.0538	0.873	0.868
		Planctomycetes	0.514422	0.518622	0.576122	0.977	0.868
		Entotheonellaeota	0.398656	0.4719	0.4388	0.873	0.868
		Cyanobacteria	0.0453778	0.0508333	0.0374778	0.873	0.868
		Armatimonadetes	0.128211	0.144878	0.145711	0.873	0.868
		Elusimicrobia	0.0564667	0.0648778	0.0668778	0.873	0.868
		Dependentiae	0.0635	0.0601	0.0613778	0.938	0.972
		Latescibacteria	0.0373222	0.0675	0.0583778	0.873	0.636
	Root	Proteobacteria	94.6803	96.3004	95.6792	0.912	0.974
		Firmicutes	3.74206	2.88179	3.45454	0.912	0.974
		Actinobacteria	0.313756	0.0878667	0.112678	0.912	0.974
		Acidobacteria	0.00594444	0.00305556	0.00608889	0.912	0.974
		Bacteroidetes	1.19491	0.666589	0.646656	0.912	0.974
		Chloroflexi	0.00413333	0.00188889	0.00191111	0.912	0.974
		Gemmatimonadetes	0.00388889	0.00237778	0.00331111	0.912	0.974
		Verrucomicrobia	0.00175556	0.00145556	0.00102222	0.912	0.974
		Nitrospirae	0.000944444	0.00118889	0.000533333	0.912	0.974
		Planctomycetes	0.0003	0.000311111	0.000433333	1	0.974
		Entotheonellaeota	0.000311111	0.000444444	0.000366667	0.912	0.974
		Cyanobacteria	0.00473333	0.0043	0.00462222	0.912	0.974
		Armatimonadetes	0.0001	0.0002	0.000455556	0.912	0.974
		Elusimicrobia	0.0001	0.0001	0.000122222	1	0.974
		Dependentiae	0.0001	0	0.000122222	0.912	0.974
		Latescibacteria	0	0.0001	0.0001	0.912	0.974
	Phloem	Proteobacteria	77.908	81.4054	83.0458	0.861	0.77
		Firmicutes	15.7317	17.22	15.5118	0.917	0.988
		Actinobacteria	2.75649	0.449611	0.230622	0.501	0.44
		Acidobacteria	0.374456	0.0330556	0.0031	0.501	0.44
		Bacteroidetes	1.62423	0.565956	0.948378	0.541	0.761
		Chloroflexi	0.151978	0.000566667	0.000688889	0.501	0.44
		Gemmatimonadetes	0.207456	0.0083	0.00165556	0.501	0.44
		Verrucomicrobia	0.1476	0.0356333	0.000866667	0.541	0.44
		Nitrospirae	0.116456	0.0136667	0.000388889	0.501	0.44
		Planctomycetes	0.0493667	0	0.0001	0.501	0.44
		Entotheonellaeota	0.0404889	0.000188889	0	0.501	0.44
		Cyanobacteria	0.6543	0.255022	0.250433	0.501	0.44
		Armatimonadetes	0.0265889	0	0	0.501	0.44
		Elusimicrobia	0.0146	0	0	0.501	0.44
		Dependentiae	0.00467778	8.88889e-05	0	0.501	0.44
		Latescibacteria	0.00438889	0	0.0001	0.501	0.44
Fungi	Soil	Sordariomycetes	61.34	69.05	70.737	0.71	0.604
		Dothideomycetes	15.16	17.37	13.164	0.936	0.948
		Eurotiomycetes	15.62	1.38	1.394	0.168	0.169
		Pezizomycetes	0.6	3.33	4.903	0.647	0.35
		Leotiomycetes	2.83	2.21	1.958	0.843	0.718
		Mortierellomycetes	0.37	2.56	2.376	0.091	0.13
		Agaricomycetes	1.52	0.97	1.054	0.799	0.849
		Tremellomycetes	0.57	1.13	1.314	0.508	0.311
		Orbiliomycetes	0.1	0.25	0.23	0.48	0.551
		Spizellomycetes	0.1	0.06	0.382	0.971	0.184
		Saccharomycetes	0.07	0.11	0.155	0.931	0.659
		Microbotryomycetes	0.04	0.02	0.064	0.854	0.818
		Malasseziomycetes	0.01	0.05	0.036	0.635	0.802
		Rozellomycotina_cls_Incertae_sedis	0	0.03	0.036	0.66	0.546
		Glomeromycetes	0.02	0.01	0.042	0.814	0.161
		Rhizophlyctidomycetes	0.01	0.03	0	0.393	0.907
		Exobasidiomycetes	0	0	0.027	0.992	0.263
		Umbelopsidomycetes	0	0.03	0.001	0.413	1
	Root	Sordariomycetes	78.35	58.84	91.445	0.122	0.368
		Dothideomycetes	7.19	10.3	2.165	0.776	0.522
		Mucoromycetes	7.01	8.6	0.867	0.966	0.608
		Agaricomycetes	2.81	4.59	0.686	0.692	0.595
		Leotiomycetes	0.9	3.68	0.189	0.166	0.881
		Glomeromycetes	0.77	2.2	0.462	0.192	0.918
		Eurotiomycetes	0.12	0.2	2.49	0.998	0.212
		Pezizomycetes	0.09	2.1	0.398	0.012	0.881
		Saccharomycetes	0.05	1.47	0.028	0.381	1
		Malasseziomycetes	0.14	1.11	0.233	0.031	0.964
		Tremellomycetes	0.05	0.31	0.024	0.28	0.984
		Olpidiomycetes	0.15	0	0.101	0.302	0.874
		Mortierellomycetes	0.19	0	0.007	0.274	0.295
		Wallemiomycetes	0.09	0.06	0.008	0.919	0.614
		Cystobasidiomycetes	0.07	0	0.005	0.344	0.39
		Agaricostilbomycetes	0	0.07	0	0.452	1
		Microbotryomycetes	0	0.04	0	0.449	1
		Eudicotyledonae	0	0.01	0.02	0.786	0.361
	Phloem	Dothideomycetes	51.02	55.88	56.571	0.894	0.998
		Mucoromycetes	21	11.36	23.119	0.957	0.276
		Sordariomycetes	12.78	16.39	8.715	0.834	0.532
		Leotiomycetes	6.8	8.02	4.743	0.949	0.876
		Malasseziomycetes	3.18	2.23	1.926	0.852	0.99
		Eurotiomycetes	1.97	3.45	1.111	0.952	0.696
		Pucciniomycetes	0.42	0.51	0.594	0.943	0.985
		Saccharomycetes	0.49	0.52	0.471	0.998	0.986
		Tremellomycetes	0.35	0.49	0.407	0.98	0.966
		Cystobasidiomycetes	0.2	0.18	0.495	0.42	0.384
		Agaricomycetes	0.19	0.08	0.134	0.814	0.843
		Exobasidiomycetes	0.02	0.06	0.105	0.435	0.793
		Mortierellomycetes	0.14	0.01	0.003	0.398	0.998
		Rhizophlyctidomycetes	0	0.03	0.11	0.348	0.532
		Pezizomycetes	0.12	0.01	0.005	0.355	1
		Ustilaginomycetes	0.02	0.02	0.094	0.17	0.195
		Microbotryomycetes	0.06	0.02	0.05	0.982	0.795
		Eudicotyledonae	0.04	0.01	0.049	0.827	0.187
		Wallemiomycetes	0.02	0.05	0.019	0.997	0.663
		Glomeromycetes	0.02	0.01	0.043	0.357	0.306
		Agaricostilbomycetes	0	0.02	0.01	0.917	0.871

## Sheet: Table S8
Table S8 OTUs enriched in habitats
Domain	Habitats	OTU number	Soil	Root	Phloem	Ave	Enrich	Soil_ratio(%)	Root_ratio(%)	Phloem_ratio(%)	q-value		Domain	Habitats	Groups	Root	Soil	Phloem	Ave	Enrich	Root_ratio(%)	Soil_ratio(%)	Phloem_ratio(%)	q-value
Bacteria	Soil	OTU000007	6.80721	0.0883312	0.241683	2.37908	Soil	95.3762	1.23761	3.38623	0		Fungi	Soil	Alternaria	0.239393	4.24001	1.0365	1.83863	Soil	4.34004	76.8689	18.7911	0
		OTU000012	3.4058	0.00551141	0.028356	1.14656	Soil	99.0154	0.160231	0.824381	0				Humicola	0.144207	4.24274	0.00106667	1.46267	Soil	3.28639	96.6893	0.0243087	0
		OTU000014	2.05772	0.022019	0.0410177	0.706918	Soil	97.0276	1.03826	1.93411	0				Penicillium	0.0168852	4.271	0.0267778	1.43822	Soil	0.391344	98.988	0.620623	0
		OTU000015	0.964827	0.138705	0.747165	0.616899	Soil	52.1332	7.49475	40.3721	0				Pseudogymnoascus	0.854078	1.86466	0.229493	0.982744	Soil	28.9691	63.2468	7.78407	0
		OTU000016	1.57615	0.00520215	0.0160796	0.532479	Soil	98.6678	0.325656	1.00659	0				Geopora	0.852526	1.99226	0.0425519	0.962444	Soil	29.5264	68.9998	1.47374	0
		OTU000017	1.25011	0.0342705	0.131803	0.472062	Soil	88.2732	2.41992	9.30687	0				Mortierella	0.0678148	1.77038	0.0498926	0.629362	Soil	3.59172	93.7658	2.6425	0
		OTU000019	1.47186	0.00056441	0.0217536	0.49806	Soil	98.5063	0.0377739	1.45589	0				Botryotrichum	0.00865926	1.76546	0.0678111	0.613975	Soil	0.47012	95.8483	3.68153	0
		OTU000021	1.31414	0.0162391	0.0345649	0.454982	Soil	96.2779	1.18973	2.53233	0				Clonostachys	0.0238481	1.5784	0.125289	0.575846	Soil	1.38047	91.3671	7.25246	0
		OTU000027	1.15291	0.00210963	0.0435693	0.399531	Soil	96.189	0.176009	3.63504	0				Metarhizium	0.135326	1.16397	0.0225333	0.440611	Soil	10.2377	88.0576	1.7047	0
		OTU000028	1.11975	0.0120945	0.021265	0.384371	Soil	97.107	1.04886	1.84414	0				Pyrenochaetopsis	0.0507444	1.1124	0.0518296	0.404991	Soil	4.17659	91.5575	4.2659	0
		OTU000029	1.07721	0.00142978	0.0212283	0.366624	Soil	97.9399	0.129995	1.93007	0				Acrocalymma	0.174293	0.814552	0.0396963	0.342847	Soil	16.9456	79.1949	3.85948	0
		OTU000031	0.721967	0.0988977	0.134826	0.318563	Soil	75.544	10.3483	14.1077	0				Chaetomium	0.0458481	0.901911	0.0577519	0.33517	Soil	4.55969	89.6968	5.74353	0
		OTU000032	0.864164	0.0846132	0.0381328	0.32897	Soil	87.5626	8.57355	3.86386	0				Wardomyces	0.303648	0.352793	0.0276518	0.228031	Soil	44.387	51.5709	4.04212	0
		OTU000033	0.900609	0.00281837	0.0685541	0.323994	Soil	92.657	0.289961	7.05302	0				Cephalotrichum	0.0059	0.566596	0.00042963	0.190975	Soil	1.0298	98.8952	0.0749888	0
		OTU000034	0.866199	0.00110778	0.0618052	0.309704	Soil	93.2287	0.11923	6.65207	0				Solicoccozyma	0.0457815	0.468656	0.0376037	0.184014	Soil	8.29313	84.8951	6.81176	0
		OTU000035	0.89784	0.00072056	0.013476	0.304012	Soil	98.4434	0.0790056	1.47757	0				Gibellulopsis	0	0.549211	0	0.18307	Soil	0	100	0	0
		OTU000037	0.877091	0.00076415	0.0126882	0.296848	Soil	98.4894	0.0858072	1.42477	0				Acremonium	0.0982222	0.350815	0.067063	0.172033	Soil	19.0316	67.9742	12.9942	0
		OTU000039	0.637199	0.0135007	0.0648865	0.238529	Soil	89.0457	1.88666	9.0676	0				Cephaliophora	0	0.357696	0	0.119232	Soil	0	100	0	0
		OTU000040	0.709931	0.001408	0.0134188	0.241586	Soil	97.9542	0.194272	1.85148	0				Tausonia	0.0276926	0.317111	0.00031111	0.115038	Soil	8.02417	91.8857	0.0901468	0
		OTU000043	0.669313	0.00045352	0.0277634	0.23251	Soil	95.9547	0.065018	3.98024	0				Torula	0.0117037	0.287278	0.00090741	0.099963	Soil	3.90268	95.7947	0.302582	0
		OTU000044	0.645327	0.017212	0.0251787	0.229239	Soil	93.836	2.50278	3.6612	0				Schizothecium	0.042937	0.247781	0.00074444	0.0971543	Soil	14.7316	85.013	0.255415	0
		OTU000045	0.580161	0.0325451	0.0592284	0.223978	Soil	86.3419	4.84349	8.81461	0				Stachybotrys	0	0.262074	0	0.087358	Soil	0	100	0	0
		OTU000046	0.637667	0.00049389	0.0136896	0.217284	Soil	97.8241	0.0757674	2.10011	0				Curvularia	0.00078889	0.187056	0.065163	0.0843358	Soil	0.311805	73.9328	25.7554	0
		OTU000047	0.649652	0.00145211	0.0121875	0.221097	Soil	97.9436	0.218925	1.83743	0				Lasiodiplodia	0.00010741	0.156404	0.0694741	0.0753284	Soil	0.0475297	69.2097	30.7428	0
		OTU000048	0.650555	0.00132111	0.00999726	0.220624	Soil	98.2899	0.199602	1.51045	0				Kotlabaea	0	0.225078	0	0.0750259	Soil	0	100	0	0
		OTU000050	0.639925	0.00068019	0.0120834	0.217563	Soil	98.0445	0.104214	1.85133	0				Lepiota	0.00537037	0.213326	7.778e-05	0.0729247	Soil	2.45476	97.5097	0.0355527	0
		OTU000054	0.60811	0.00028915	0.0157102	0.208037	Soil	97.4364	0.04633	2.51722	0				Cyphellophora	0.020537	0.189274	0.00322222	0.0710111	Soil	9.64029	88.8472	1.51254	0
		OTU000056	0.571266	0.00126611	0.0296063	0.200713	Soil	94.8729	0.210269	4.91686	0				Paraphoma	3.333e-05	0.207267	0.00081481	0.0693716	Soil	0.0160152	99.5925	0.391519	0
		OTU000057	0.586388	0.00108693	0.00501556	0.197497	Soil	98.97	0.183451	0.846521	0				Purpureocillium	0.00033333	0.1796	0.00442963	0.0614543	Soil	0.180801	97.4165	2.40267	0
		OTU000058	0.616009	0.00137041	0.00351456	0.206965	Soil	99.2132	0.220716	0.566049	0				Myrmecridium	0.0005	0.164622	0.00249259	0.0558716	Soil	0.298303	98.2146	1.48709	0
		OTU000059	0.570537	0.00457904	0.016952	0.197356	Soil	96.3634	0.773397	2.86318	0				Microdochium	0.00841111	0.145922	0.0131852	0.0558395	Soil	5.021	87.1081	7.87088	0
		OTU000060	0.477003	0.00595063	0.0513661	0.178107	Soil	89.2729	1.11368	9.61337	0				Pseudaleuria	0	0.154707	0	0.0515691	Soil	0	100	0	0
		OTU000061	0.569173	0.00645678	0.0051753	0.193602	Soil	97.9972	1.1117	0.891057	0				Pseudeurotium	0.00023333	0.147933	0.00069259	0.0496197	Soil	0.156745	99.378	0.465265	0
		OTU000062	0.50161	0.0172774	0.0337577	0.184215	Soil	90.7653	3.12631	6.1084	0				Cladorrhinum	0	0.14367	0	0.0478901	Soil	0	100	0	0
		OTU000063	0.52094	0.00029159	0.0201823	0.180471	Soil	96.2184	0.0538571	3.7277	0				Acaulium	3.333e-05	0.133778	0.00343704	0.0457494	Soil	0.0242845	97.4715	2.50425	0
		OTU000064	0.544027	0.00071448	0.00669019	0.18381	Soil	98.6572	0.129568	1.21324	0				Ochroconis	0	0.121437	0	0.040479	Soil	0	100	0	0
		OTU000065	0.49561	0.00147667	0.026923	0.17467	Soil	94.5803	0.281802	5.13788	0				Spizellomyces	0	0.116867	0	0.0389556	Soil	0	100	0	0
		OTU000066	0.472705	0.00046707	0.00963619	0.160936	Soil	97.9074	0.0967402	1.99586	0				Podospora	0.0307519	0.0748704	0.00040741	0.0353432	Soil	29.0031	70.6127	0.384242	0
		OTU000067	0.482892	0.00072633	0.0266859	0.170101	Soil	94.6283	0.142333	5.2294	0				Talaromyces	0.00562222	0.0539778	0.0437852	0.0344617	Soil	5.43813	52.2104	42.3515	0
		OTU000068	0.486047	0.00052763	0.0163902	0.167655	Soil	96.6364	0.104904	3.25872	0				Sarocladium	0.00023333	0.0793482	0.0182074	0.0325963	Soil	0.238606	81.1423	18.6191	0
		OTU000069	0.460688	0.00726348	0.021414	0.163122	Soil	94.1399	1.48427	4.37588	0				Hyalorbilia	0	0.096663	0	0.032221	Soil	0	100	0	0
		OTU000070	0.474094	0.00036848	0.00729193	0.160585	Soil	98.4099	0.0764872	1.51362	0				Articulospora	0.0124296	0.0767074	0.00445926	0.0311988	Soil	13.28	81.9556	4.76436	0
		OTU000072	0.439197	0.00043222	0.0164746	0.152035	Soil	96.2932	0.0947636	3.61203	0				Waitea	0	0.076363	0	0.0254543	Soil	0	100	0	0
		OTU000073	0.448515	0.00021159	0.012063	0.153597	Soil	97.3362	0.045919	2.6179	0				Stephanonectria	0	0.0748111	0	0.024937	Soil	0	100	0	0
		OTU000074	0.441638	0.00782837	0.00556359	0.151677	Soil	97.0569	1.72041	1.22269	0				Achroiostachys	0	0.0713	0	0.0237667	Soil	0	100	0	0
		OTU000075	0.429683	0.00042344	0.0147483	0.148285	Soil	96.5895	0.0951861	3.31531	0				Melanophyllum	0.0261667	0.0406963	0.00064074	0.0225012	Soil	38.7633	60.2875	0.949192	0
		OTU000076	0.428489	3.859e-05	0.00487904	0.144469	Soil	98.8654	0.00890388	1.12574	0				Periconia	0.00660741	0.045463	0.00832963	0.0201333	Soil	10.9394	75.2698	13.7908	0
		OTU000077	0.404143	0.00139096	0.0160624	0.140532	Soil	95.8602	0.329927	3.8099	0				Auxarthron	0	0.0581556	0	0.0193852	Soil	0	100	0	0
		OTU000078	0.404223	0.00144459	0.0159182	0.140529	Soil	95.8816	0.342656	3.77579	0				Lectera	0	0.0462	0.0043	0.0168333	Soil	0	91.4851	8.51485	0
		OTU000079	0.419314	0.00017759	0.00557133	0.141688	Soil	98.6475	0.0417797	1.31071	0				Gymnoascus	0	0.0500741	0	0.0166914	Soil	0	100	0	0
		OTU000080	0.420181	3.581e-05	0.00044137	0.140219	Soil	99.8866	0.00851286	0.104924	0				Chrysosporium	0.00118148	0.0300148	0.0184444	0.0165469	Soil	2.38006	60.4641	37.1559	0
		OTU000081	0.389035	0.00271059	0.0137255	0.135157	Soil	95.9464	0.668504	3.38507	0				Cylindrocarpon	0	0.0494333	0	0.0164778	Soil	0	100	0	0
		OTU000084	0.38953	0.00040926	0.0108651	0.133601	Soil	97.1871	0.10211	2.71082	0				Coprinopsis	0.0184778	0.0243889	0.00018889	0.0143519	Soil	42.9161	56.6452	0.438712	0
		OTU000085	0.314948	0.00527841	0.0362791	0.118835	Soil	88.3431	1.4806	10.1763	0				Leptodiscella	0	0.0418296	0	0.0139432	Soil	0	100	0	0
		OTU000088	0.383397	0.00043	0.00774489	0.130524	Soil	97.9123	0.109814	1.9779	0				Coprinellus	0.00835185	0.0297704	0.00192963	0.0133506	Soil	20.8526	74.3296	4.81783	0
		OTU000089	0.375257	0.0063937	0.00626719	0.129306	Soil	96.7362	1.64821	1.6156	0				Alfaria	0.00014074	0.0201	0.0195074	0.0132494	Soil	0.354079	50.5684	49.0775	0
		OTU000091	0.369905	0.00033641	0.00936093	0.126534	Soil	97.4454	0.0886217	2.46598	0				Coniocessia	0	0.0393815	0	0.0131272	Soil	0	100	0	0
		OTU000092	0.358319	0.00245478	0.0116298	0.124135	Soil	96.2179	0.659172	3.1229	0				Sirastachys	0	0.0388	0	0.0129333	Soil	0	100	0	0
		OTU000093	0.346199	0.00424448	0.0196767	0.123373	Soil	93.5369	1.14679	5.3163	0				Sporobolomyces	6.667e-05	0.0174185	0.0147333	0.0107395	Soil	0.206931	54.0637	45.7294	0.001
		OTU000095	0.37407	0.00081296	9.448e-05	0.124993	Soil	99.758	0.216802	0.0251962	0				Vishniacozyma	0	0.0261444	0.00144444	0.00919629	Soil	0	94.7644	5.23559	0
		OTU000096	0.366415	0.00016774	0.004523	0.123702	Soil	98.736	0.0452	1.21879	0				Leohumicola	0	0.0246259	0	0.00820864	Soil	0	100	0	0
		OTU000097	0.363322	0.000413	0.00367	0.122468	Soil	98.8887	0.11241	0.998899	0				Gamsia	0	0.0233148	0	0.0077716	Soil	0	100	0	0
		OTU000098	0.309407	0.0379637	0.0009053	0.116092	Soil	88.8396	10.9005	0.259937	0				Rhodosporidiobolus	0	0.0215407	0	0.00718025	Soil	0	100	0	0
		OTU000100	0.337187	0.00943778	0.00942207	0.118682	Soil	94.703	2.65071	2.6463	0				Nemania	0	0.0204148	0	0.00680494	Soil	0	100	0	0
		OTU000101	0.311815	0.001047	0.0267337	0.113199	Soil	91.8195	0.308308	7.87222	0				Trichocladium	0	0.0191593	0	0.00638642	Soil	0	100	0	0
		OTU000102	0.304238	0.00028752	0.0190703	0.107865	Soil	94.0179	0.0888516	5.89325	0				Phialemoniopsis	0	0.0174741	0	0.00582469	Soil	0	100	0	0
		OTU000103	0.348822	0.00411019	3.011e-05	0.117654	Soil	98.827	1.16448	0.00853064	0				Sodiomyces	0	0.016063	0	0.00535432	Soil	0	100	0	0
		OTU000104	0.309502	0.00051933	0.0208835	0.110302	Soil	93.532	0.156942	6.31103	0				Fusicolla	0	0.0160185	0	0.00533951	Soil	0	100	0	0
		OTU000105	0.301591	0.00055363	0.0223685	0.108171	Soil	92.9364	0.170603	6.89296	0				Peziza	0	0.0143741	0	0.00479136	Soil	0	100	0	0
		OTU000106	0.323113	0.00037944	0.00871841	0.110737	Soil	97.2614	0.114217	2.62436	0				Nectriopsis	0	0.0142852	0	0.00476173	Soil	0	100	0	0
		OTU000107	0.324849	0.00232478	0.00767807	0.111617	Soil	97.0128	0.694272	2.29298	0				Cosmospora	0	0.0132074	0	0.00440247	Soil	0	100	0	0
		OTU000108	0.135942	0.0501251	0.0993185	0.0951287	Soil	47.6346	17.564	34.8015	0				Clavispora	0	0.012937	0	0.00431235	Soil	0	100	0	0.016
		OTU000110	0.306712	0.00280881	0.00926993	0.106264	Soil	96.2111	0.881081	2.90784	0				Septoglomus	0.00614074	0.00664444	3.704e-05	0.00427407	Soil	47.8914	51.8197	0.288874	0.011
		OTU000111	0.169157	0.0604571	0.0373929	0.0890023	Soil	63.353	22.6425	14.0045	0				Neopestalotiopsis	0	0.0119185	0	0.00397284	Soil	0	100	0	0
		OTU000112	0.29655	0.00082415	0.0110951	0.102823	Soil	96.136	0.267174	3.59684	0				Leucoagaricus	0.00451481	0.00712593	0	0.00388025	Soil	38.7846	61.2154	0	0.004
		OTU000113	0.293095	0.00035207	0.0108246	0.101424	Soil	96.3268	0.115709	3.55753	0				Cutaneotrichosporon	0	0.0114259	0	0.00380864	Soil	0	100	0	0.001
		OTU000116	0.269923	0.0011497	0.0171619	0.0960784	Soil	93.647	0.398876	5.95414	0				Aphanoascus	0	0.0114222	0	0.00380741	Soil	0	100	0	0
		OTU000117	0.266887	0.00036522	0.0145729	0.0939416	Soil	94.6995	0.129591	5.17089	0				Paraconiothyrium	0.0001	0.0109259	0.00025185	0.00375926	Soil	0.886699	96.8801	2.23315	0.001
		OTU000118	0.282581	0.00036685	0.0034087	0.0954521	Soil	98.6815	0.12811	1.19037	0				Madurella	0	0.0098	0	0.00326667	Soil	0	100	0	0
		OTU000119	0.288282	0	0.00156156	0.0966144	Soil	99.4612	0	0.53876	0				Umbelopsis	0	0.00941481	0	0.00313827	Soil	0	100	0	0
		OTU000120	0.284122	0.00017593	0.00391759	0.0960717	Soil	98.5797	0.0610412	1.35926	0				Lecanicillium	0.00017037	0.00908519	0	0.00308519	Soil	1.84073	98.1593	0	0.009
		OTU000121	0.253483	0.00870178	0.014161	0.0921151	Soil	91.7267	3.14888	5.12438	0				Golubevia	0	0.00729259	0.00192222	0.0030716	Soil	0	79.1399	20.8601	0.022
		OTU000122	0.271561	0.00014048	0.00619622	0.0926325	Soil	97.7198	0.050551	2.22968	0				Minimedusa	0	0.00821481	0	0.00273827	Soil	0	100	0	0
		OTU000123	0.279222	3.77e-05	0.00124096	0.0935003	Soil	99.5442	0.0134402	0.442409	0				Saccharomyces	0	0.00802222	7.407e-05	0.00269876	Soil	0	99.0851	0.914863	0
		OTU000124	0.236836	0.0252246	0.00714459	0.0897352	Soil	87.976	9.37002	2.65395	0				Parasola	0	0.00797778	0	0.00265926	Soil	0	100	0	0.001
		OTU000126	0.277879	0.00024481	0	0.0927078	Soil	99.912	0.0880221	0	0				Hanseniaspora	0	0.00775926	0	0.00258642	Soil	0	100	0	0.001
		OTU000127	0.215414	0.00060719	0.0418863	0.0859692	Soil	83.5238	0.235429	16.2408	0				Arthrinium	0	0.00741852	0.00025556	0.00255803	Soil	0	96.6698	3.33017	0
		OTU000128	0.270735	0	0.00184607	0.0908602	Soil	99.3227	0	0.677256	0				Dichotomopilus	0	0.00632222	0	0.00210741	Soil	0	100	0	0
		OTU000129	0.264603	3.2e-05	0.00301174	0.0892154	Soil	98.8628	0.0119561	1.12527	0				Venturia	0	0.00561481	0	0.0018716	Soil	0	100	0	0
		OTU000130	0.275262	0.00207889	0.00070022	0.0926805	Soil	99.0005	0.747691	0.25184	0				Volvariella	0	0.00538889	0	0.0017963	Soil	0	100	0	0.046
		OTU000131	0.260987	9.807e-05	0.00536085	0.0888154	Soil	97.9512	0.0368067	2.01198	0				Amauroascus	0	0.00482593	0	0.00160864	Soil	0	100	0	0.046
		OTU000132	0.27155	9.833e-05	3.259e-05	0.0905601	Soil	99.9518	0.0361933	0.0119957	0				Striatibotrys	0	0.00467037	0	0.00155679	Soil	0	100	0	0.002
		OTU000133	0.263413	0.00435474	0.00100793	0.0895918	Soil	98.0048	1.62022	0.375008	0				Ceramothyrium	0	0.00444444	0	0.00148148	Soil	0	100	0	0.016
		OTU000134	0.243836	0.00036422	0.0135651	0.0859218	Soil	94.5961	0.141299	5.26256	0			Root	Fusarium	59.3282	28.7235	9.48131	32.511	Root	60.8288	29.45	9.72112	0
		OTU000135	0.257363	0.00289741	0.00046907	0.0869099	Soil	98.7088	1.11127	0.179907	0				Plectosphaerella	6.7523	1.09083	0.502093	2.78174	Root	80.9122	13.0713	6.01653	0.004
		OTU000136	0.22186	0.00283193	0.0178483	0.0808468	Soil	91.4735	1.16761	7.3589	0				Boeremia	2.13256	0	0.100533	0.744363	Root	95.498	0	4.50199	0
		OTU000137	0.232166	0.00033752	0.0162982	0.0829338	Soil	93.3136	0.135658	6.5507	0				Leptosphaeria	1.50947	0.0352037	0.0330222	0.525899	Root	95.6756	2.23134	2.09307	0.001
		OTU000138	0.217963	0.00029344	0.029756	0.0826709	Soil	87.8839	0.118316	11.9978	0				Preussia	0.756089	0.699496	0.0162593	0.490615	Root	51.3702	47.5252	1.10469	0
		OTU000140	0.217319	0.00504696	0.0171548	0.0798402	Soil	90.7307	2.10711	7.16215	0				Gibberella	0.691422	0.582885	0.0850556	0.453121	Root	50.8637	42.8793	6.25702	0
		OTU000142	0.232451	0.0006583	0.00457915	0.0792293	Soil	97.7965	0.27696	1.92654	0				Trichoderma	1.07169	0.0117926	0.0709037	0.384795	Root	92.8363	1.02155	6.14212	0.028
		OTU000145	0.104985	0.052249	0.0365618	0.0645984	Soil	54.1729	26.9609	18.8662	0				Conocybe	0.709489	0.282681	0.0206778	0.337616	Root	70.0489	27.9096	2.04155	0
		OTU000147	0.232458	0.0001083	0	0.077522	Soil	99.9534	0.0465674	0	0				Meyerozyma	0.470263	0.0547926	0.315426	0.28016	Root	55.9516	6.51919	37.5292	0.006
		OTU000148	0.227174	7.348e-05	0.00160437	0.0762839	Soil	99.2668	0.0321082	0.701053	0				Nectria	0.508752	0.0982741	0.0334407	0.213489	Root	79.4346	15.3441	5.22131	0
		OTU000149	0.175131	0.00032689	0.0229186	0.0661255	Soil	88.2821	0.164783	11.5531	0				Tetracladium	0.458722	0.136704	0.0202593	0.205228	Root	74.506	22.2035	3.29052	0
		OTU000150	0.214331	0.00019759	0.00027393	0.0716009	Soil	99.7805	0.0919868	0.127526	0				Rhizophagus	0.567663	0.00117037	0.00667407	0.191836	Root	98.637	0.203363	1.15968	0
		OTU000151	0.206151	7.307e-05	0.00372474	0.0699829	Soil	98.1911	0.0348037	1.77412	0				Rhizoctonia	0.564815	0	0.00462222	0.189812	Root	99.1883	0	0.811717	0
		OTU000152	0.201967	0.00356093	0.001906	0.0691445	Soil	97.3645	1.71666	0.918849	0				Staphylotrichum	0.37953	0	0.013663	0.131064	Root	96.5251	0	3.47488	0
		OTU000153	0.203228	0.00128163	0.00111067	0.0685402	Soil	98.8365	0.623298	0.540155	0				Zopfiella	0.193	0.126085	0.00211852	0.107068	Root	60.0865	39.254	0.659557	0
		OTU000154	0.194747	0.00011019	0.00730407	0.067387	Soil	96.3325	0.054506	3.613	0				Myrothecium	0.130044	0.00535926	0.0772148	0.0708728	Root	61.1633	2.5206	36.3161	0.046
		OTU000155	0.199186	0.00048548	0.0033	0.067657	Soil	98.135	0.239187	1.62585	0				Setophoma	0.119033	0.0629704	0.0275741	0.0698593	Root	56.7967	30.0463	13.157	0.006
		OTU000156	0.193926	6.626e-05	0.00455093	0.0661811	Soil	97.6745	0.0333731	2.29216	0				Macrophomina	0.144937	0	0.0051	0.0500123	Root	96.6008	0	3.39916	0.001
		OTU000157	0.184484	0.00910911	0.00461322	0.0660688	Soil	93.0768	4.59577	2.32748	0				Monosporascus	0.117148	0.0234741	0.0022	0.0476074	Root	82.0238	16.4359	1.54038	0.021
		OTU000158	0.190259	0.00016737	0.00741878	0.0659485	Soil	96.1656	0.0845963	3.74978	0				Stagonospora	0.11397	0	0.0214	0.0451235	Root	84.1915	0	15.8085	0
		OTU000160	0.19631	0	0.00331063	0.0665402	Soil	98.3415	0	1.65846	0				Ceratobasidium	0.119811	0.00780741	0.00106667	0.0428951	Root	93.104	6.06706	0.828899	0
		OTU000161	0.190448	0.00217837	0.00321059	0.065279	Soil	97.2482	1.11234	1.63942	0				Verticillium	0.10003	0	0.0158333	0.038621	Root	86.3344	0	13.6656	0.003
		OTU000162	0.193273	0.00202137	0.00040293	0.0652324	Soil	98.7612	1.03291	0.205895	0				Cadophora	0.110189	0	0.0016037	0.0372642	Root	98.5655	0	1.43453	0.038
		OTU000163	0.187883	0.00011141	0.00477356	0.0642559	Soil	97.4659	0.057795	2.47633	0				Glomus	0.100085	0.00584815	0.00108889	0.0356741	Root	93.5181	5.46443	1.01744	0
		OTU000164	0.19438	3.874e-05	3.259e-05	0.0648169	Soil	99.9633	0.0199228	0.01676	0				Volutella	0.084163	0.0179778	0.00098519	0.0343753	Root	81.6118	17.4328	0.955327	0.004
		OTU000165	0.16938	0.0135335	0.00237896	0.061764	Soil	91.4122	7.30388	1.2839	0				Wallemia	0.0540889	0.00347778	0.0292333	0.0289333	Root	62.3144	4.00666	33.679	0.001
		OTU000167	0.183351	0.00014559	0.00335093	0.0622825	Soil	98.1287	0.0779191	1.7934	0				Olpidium	0.0836667	0	0.0007963	0.0281543	Root	99.0572	0	0.94278	0
		OTU000168	0.131449	0.00401178	0.0305077	0.055323	Soil	79.2013	2.41719	18.3816	0				Psathyrella	0.0671296	0.00371481	0.00055926	0.0238012	Root	94.0142	5.20255	0.783237	0.002
		OTU000170	0.1739	0.0002793	0.00957796	0.0612523	Soil	94.6357	0.151994	5.2123	0				Actinomucor	0.0570037	0.00037037	0.00512963	0.0208346	Root	91.2005	0.592557	8.20692	0.04
		OTU000172	0.180954	0.00010333	0.00324822	0.0614352	Soil	98.1815	0.0560645	1.76241	0				Trichosporon	0.033	0	0.0166926	0.0165642	Root	66.4083	0	33.5917	0
		OTU000174	0.174501	0.00029626	0.00551048	0.0601027	Soil	96.7795	0.164308	3.05615	0				Simplicillium	0.0359704	0	0.0070963	0.0143556	Root	83.5225	0	16.4775	0.014
		OTU000175	0.178189	3.2e-05	0.00432874	0.0608498	Soil	97.6112	0.0175295	2.37127	0				Exophiala	0.0245926	0.0170333	0.0006963	0.0141074	Root	58.108	40.2468	1.64524	0
		OTU000176	0.182342	0.00044622	0.00038244	0.0610569	Soil	99.5476	0.243609	0.208789	0				Endophoma	0.0141667	0	0.00374815	0.00597161	Root	79.0779	0	20.9221	0.01
		OTU000177	0.182588	3.107e-05	0.00057293	0.061064	Soil	99.6703	0.0169604	0.312748	0				Dominikia	0.0167556	0	0.00063704	0.00579753	Root	96.3373	0	3.66271	0.02
		OTU000178	0.161329	0.0110446	0.00096659	0.0577799	Soil	93.0707	6.37166	0.557627	0				Phlebiopsis	0.0127963	0	0	0.00426543	Root	100	0	0	0.046
		OTU000179	0.153672	0.00879244	0.00817307	0.0568791	Soil	90.0576	5.15271	4.78973	0			Phloem	Aureobasidium	0.29137	0.0298593	15.8574	5.39287	Phloem	1.80096	0.18456	98.0145	0
		OTU000181	0.164722	0.00134041	0.00942556	0.058496	Soil	93.8651	0.763819	5.37106	0				Mucor	3.84214	0.00162222	10.1838	4.67584	Phloem	27.39	0.0115646	72.5984	0
		OTU000182	0.16462	0.00027348	0.00723759	0.0573772	Soil	95.6364	0.158878	4.20469	0				Rhizopus	1.5932	0	8.30224	3.29848	Phloem	16.1003	0	83.8997	0
		OTU000185	0.166589	7.133e-05	0.00184607	0.0561689	Soil	98.8621	0.0423307	1.09555	0				Phyllactinia	0.0374667	0.0646741	6.21106	2.1044	Phloem	0.593466	1.02443	98.3821	0.001
		OTU000186	0.107447	0.0190323	0.0281156	0.0515318	Soil	69.5024	12.3111	18.1866	0				Aspergillus	0.86563	1.09377	2.0685	1.34264	Phloem	21.4908	27.1549	51.3543	0.022
		OTU000188	0.14865	0.00017422	0.0110251	0.0532831	Soil	92.9938	0.10899	6.89719	0				Malassezia	0.49433	0.0315741	2.44467	0.99019	Phloem	16.6409	1.0629	82.2962	0
		OTU000189	0.166538	0.00059137	0	0.0557098	Soil	99.6462	0.35384	0	0				Cladosporium	0.135144	0.0292741	2.48764	0.884021	Phloem	5.09582	1.10382	93.8004	0
		OTU000190	0.137308	0.00529459	0.00804996	0.0502174	Soil	91.1421	3.51445	5.34341	0				Melampsora	0.00157407	0	0.504478	0.168684	Phloem	0.311049	0	99.689	0
		OTU000191	0.156596	4.148e-05	0.00153363	0.0527236	Soil	99.0042	0.0262248	0.969603	0				Colletotrichum	0.131252	0.0473037	0.205122	0.127893	Phloem	34.2089	12.329	53.4621	0.006
		OTU000192	0.153195	3.511e-05	0.00022281	0.0511509	Soil	99.8319	0.02288	0.145198	0				Septoria	0.00052593	0	0.362781	0.121102	Phloem	0.144762	0	99.8552	0
		OTU000193	0.148461	7.422e-05	0.00308741	0.0505409	Soil	97.9148	0.0489505	2.03625	0				Filobasidium	0.00270741	0.122852	0.200793	0.108784	Phloem	0.829598	37.644	61.5264	0
		OTU000194	0.147394	3.963e-05	0	0.0491447	Soil	99.9731	0.0268798	0	0				Erythrobasidium	0.00018889	0.002	0.165281	0.0558235	Phloem	0.11279	1.19424	98.693	0
		OTU000195	0.121053	0.000495	0.0184951	0.0466809	Soil	86.4398	0.353463	13.2067	0				Hannaella	0.0152148	0.0363296	0.0630185	0.0381877	Phloem	13.2807	31.7115	55.0078	0.01
		OTU000196	0.118323	0.014908	0.00522437	0.0461519	Soil	85.4594	10.7673	3.77331	0				Nigrospora	0.00024444	0.0041963	0.103981	0.0361407	Phloem	0.225452	3.87033	95.9042	0.003
		OTU000197	0.124878	0.00658704	0.00801874	0.0464947	Soil	89.5287	4.72243	5.74886	0				Pringsheimia	0.00142593	0	0.105122	0.0355161	Phloem	1.3383	0	98.6617	0
		OTU000198	0.137958	0.00039856	0.0052207	0.0478591	Soil	96.0862	0.277593	3.63616	0				Diutina	0.0258852	0	0.0767111	0.0341988	Phloem	25.2301	0	74.7699	0
		OTU000199	0.148311	7.281e-05	3.233e-05	0.049472	Soil	99.9292	0.049058	0.0217834	0				Symmetrospora	0.00020741	0	0.0962741	0.0321605	Phloem	0.214974	0	99.785	0
		OTU000200	0.145162	0	0.00121704	0.0487931	Soil	99.1686	0	0.831429	0				Epicoccum	0.00065185	0	0.0829741	0.0278753	Phloem	0.779483	0	99.2205	0
		OTU000201	0.138552	0.00020619	0.00174567	0.0468346	Soil	98.6108	0.14675	1.24243	0				Candida	0.00065185	0.00102222	0.0756852	0.0257864	Phloem	0.842627	1.32139	97.836	0.001
		OTU000202	0.12966	0.00464181	0.00263144	0.0456445	Soil	94.6885	3.38983	1.92169	0				Bipolaris	0.00034815	0.0176259	0.044663	0.020879	Phloem	0.555821	28.1398	71.3044	0.001
		OTU000203	0.140929	0	0	0.0469762	Soil	100	0	0	0				Rhizophlyctis	0.0001037	0.0132444	0.0457778	0.0197086	Phloem	0.175388	22.4004	77.4242	0.014
		OTU000204	0.139587	0.00010781	0	0.0465649	Soil	99.9228	0.0771754	0	0				Fusariella	0.00021111	0.0190926	0.029037	0.0161136	Phloem	0.436712	39.4959	60.0674	0
		OTU000206	0.118862	0.00701041	0.00360148	0.0431579	Soil	91.8038	5.41454	2.78163	0				Exobasidium	6.296e-05	0.00071111	0.0446074	0.0151272	Phloem	0.138735	1.56696	98.2943	0
		OTU000207	0.119799	0.00016867	0.00983667	0.0432682	Soil	92.292	0.129942	7.57807	0				Ustilaginoidea	0.0117074	0	0.0336333	0.0151136	Phloem	25.821	0	74.179	0.011
		OTU000208	0.127963	3.722e-05	0.00292722	0.0436423	Soil	97.7358	0.0284281	2.23577	0				Endosporium	0.0002037	0	0.0422185	0.0141407	Phloem	0.480173	0	99.5198	0
		OTU000209	0.128089	0	0.00324656	0.0437786	Soil	97.528	0	2.47195	0				Coniothyrium	3.333e-05	0	0.0383889	0.0128074	Phloem	0.0867467	0	99.9133	0
		OTU000210	0.113345	0.00027222	0.0111142	0.041577	Soil	90.8712	0.218245	8.91054	0				Hortaea	0.0001037	0	0.0379704	0.0126914	Phloem	0.272364	0	99.7276	0
		OTU000211	0.129661	4.096e-05	0.00047744	0.0433932	Soil	99.6018	0.0314642	0.366755	0				Dioszegia	0.00013704	0.00016296	0.0352741	0.011858	Phloem	0.385224	0.458086	99.1567	0
		OTU000212	0.120641	0.00010819	0.00569922	0.0421496	Soil	95.4073	0.0855604	4.50714	0				Botryosphaeria	0.0001	0.00084444	0.0334148	0.0114531	Phloem	0.291042	2.45768	97.2513	0.013
		OTU000213	0.127934	0.00052644	0.00018956	0.0428833	Soil	99.4435	0.409204	0.147346	0				Moesziomyces	6.667e-05	0	0.0279741	0.00934691	Phloem	0.237761	0	99.7622	0
		OTU000214	0.127903	0.00026463	0.00090693	0.0430249	Soil	99.0923	0.205021	0.702639	0				Populus	0.00573704	0	0.0219481	0.0092284	Phloem	20.7224	0	79.2776	0
		OTU000215	0.122763	3.159e-05	0.00404167	0.0422786	Soil	96.7886	0.0249062	3.18653	0				Papiliotrema	3.333e-05	0.00575556	0.0183556	0.00804815	Phloem	0.138044	23.838	76.0239	0.02
		OTU000216	0.121996	0.00150807	0.00146404	0.0416561	Soil	97.6217	1.20676	1.17153	0				Lysurus	0.00065556	0.00168148	0.019963	0.00743333	Phloem	2.93973	7.54027	89.52	0.013
		OTU000217	0.127235	3.222e-05	0	0.0424224	Soil	99.9747	0.0253168	0	0				Podosphaera	0	0	0.0207518	0.00691728	Phloem	0	0	100	0.005
		OTU000218	0.0710978	0.0138326	0.0290245	0.037985	Soil	62.3911	12.1387	25.4702	0				Thelebolus	0.00020741	0.00389259	0.0164889	0.00686296	Phloem	1.00739	18.9063	80.0863	0.013
		OTU000219	0.120363	0.00010267	0.00429807	0.0415879	Soil	96.4727	0.0822917	3.44497	0				Mycosphaerella	0.0001037	0	0.0202407	0.00678148	Phloem	0.509722	0	99.4903	0.007
		OTU000220	0.119362	0.00010363	0.00366181	0.0410426	Soil	96.9418	0.0841647	2.97399	0				Juglans	0.00537037	0	0.010763	0.00537778	Phloem	33.2874	0	66.7126	0.041
		OTU000221	0.125135	3.707e-05	0.00038196	0.0418513	Soil	99.6663	0.0295252	0.30422	0				Debaryomyces	0.00693704	0	0.00916667	0.0053679	Phloem	43.0773	0	56.9227	0.001
		OTU000222	0.125079	3.256e-05	0.00063659	0.0419161	Soil	99.4679	0.025893	0.506241	0				Bulleromyces	3.333e-05	0.00153704	0.0138074	0.00512593	Phloem	0.216741	9.9952	89.7881	0
		OTU000224	0.0539074	0.014358	0.0289341	0.0323999	Soil	55.4606	14.7717	29.7677	0				Rhodotorula	6.296e-05	0	0.013	0.00435432	Phloem	0.481973	0	99.518	0.001
		OTU000225	0.121543	0	0.00028644	0.0406097	Soil	99.7649	0	0.235116	0				Stagonosporopsis	0	0	0.012137	0.00404568	Phloem	0	0	100	0.005
		OTU000227	0.116468	0.00014489	0.00324537	0.0399528	Soil	97.1714	0.120884	2.70767	0				Neosetophoma	0	0	0.0106556	0.00355185	Phloem	0	0	100	0.002
		OTU000228	0.116032	0.00042993	0.0027373	0.0397332	Soil	97.3429	0.360681	2.2964	0				Peniophora	0	0	0.00959259	0.00319753	Phloem	0	0	100	0.046
		OTU000230	0.113749	0.00025822	0.00219878	0.0387354	Soil	97.8857	0.222208	1.89213	0				Tilletiopsis	0	0	0.00744074	0.00248025	Phloem	0	0	100	0.005
		OTU000231	0.054662	0.0344111	0.0100625	0.0330452	Soil	55.1386	34.7111	10.1502	0				Stenella	0	0	0.00685185	0.00228395	Phloem	0	0	100	0.046
		OTU000232	0.117399	3.159e-05	0	0.0391435	Soil	99.9731	0.026901	0	0				Pseudopithomyces	0	0	0.00564815	0.00188272	Phloem	0	0	100	0.046
		OTU000233	0.084153	0.00785422	0.0158458	0.035951	Soil	78.0256	7.28233	14.692	0				Trametes	0	0	0.0053	0.00176667	Phloem	0	0	100	0.016
		OTU000236	0.108719	0.00135215	0.00218663	0.0374193	Soil	96.8476	1.2045	1.94786	0				Rachicladosporium	7.037e-05	0	0.00486667	0.00164568	Phloem	1.42535	0	98.5747	0.006
		OTU000238	0.113939	0	0	0.0379796	Soil	100	0	0	0				Myceliophthora	0	0	0.00418519	0.00139506	Phloem	0	0	100	0.046
		OTU000239	0.100062	0.0025223	0.00611219	0.036232	Soil	92.0563	2.32051	5.6232	0
		OTU000240	0.103611	0.001003	0.00321437	0.0359427	Soil	96.0888	0.930185	2.98101	0
		OTU000241	0.103509	0.00036152	0.00404274	0.0359711	Soil	95.9187	0.33501	3.74629	0
		OTU000242	0.10487	0.00035826	0.0013177	0.0355152	Soil	98.427	0.336251	1.23675	0
		OTU000243	0.102065	0	3.011e-05	0.0340316	Soil	99.9705	0	0.0294922	0
		OTU000244	0.102184	0.00010856	0.00225922	0.0348505	Soil	97.7353	0.103834	2.16087	0
		OTU000245	0.104691	6.322e-05	0.00082756	0.0351939	Soil	99.1563	0.0598778	0.78381	0
		OTU000247	0.0635565	0.00996648	0.0167774	0.0301001	Soil	70.3834	11.037	18.5796	0
		OTU000248	0.100611	0.00077085	0.00152281	0.0343016	Soil	97.7711	0.74909	1.47982	0
		OTU000249	0.0831589	0.00888252	0.00419363	0.0320783	Soil	86.4123	9.23003	4.3577	0
		OTU000250	0.0941188	7.281e-05	0.00480615	0.0329993	Soil	95.0716	0.0735471	4.85481	0
		OTU000251	0.101805	3.2e-05	0	0.0339455	Soil	99.9686	0.0314229	0	0
		OTU000252	0.055721	0.0181441	0.0143491	0.0294048	Soil	63.1655	20.5682	16.2662	0
		OTU000254	0.0987102	0.00028656	6.496e-05	0.0330206	Soil	99.6452	0.289274	0.0655753	0
		OTU000255	0.0806002	0.00193315	0.00998537	0.0308396	Soil	87.1177	2.08947	10.7928	0
		OTU000257	0.09436	7.419e-05	0.00123126	0.0318885	Soil	98.6354	0.0775515	1.28705	0
		OTU000259	0.0867477	0.00137907	0.00708763	0.0317381	Soil	91.1078	1.44838	7.44386	0
		OTU000260	0.0969614	3.256e-05	0.00070207	0.0325653	Soil	99.248	0.0333279	0.718627	0
		OTU000261	0.0952992	0.00017226	0.00166959	0.0323803	Soil	98.1039	0.17733	1.71873	0
		OTU000262	0.0846604	0.00115322	0.00649678	0.0307701	Soil	91.7127	1.24929	7.03797	0
		OTU000263	0.0878753	0.00211919	0.00318156	0.0310587	Soil	94.311	2.27439	3.41457	0
		OTU000264	0.0402445	0.00697326	0.0379197	0.0283792	Soil	47.27	8.19059	44.5394	0
		OTU000265	0.0949671	0.00037593	0.00032122	0.0318881	Soil	99.2713	0.392968	0.335779	0
		OTU000267	0.0790568	0.00037796	0.00992622	0.029787	Soil	88.469	0.422959	11.108	0
		OTU000268	0.0892822	0.00010589	0.003533	0.0309737	Soil	96.0839	0.113957	3.80215	0
		OTU000269	0.0918262	3.859e-05	0.00104863	0.0309711	Soil	98.8299	0.0415333	1.12861	0
		OTU000271	0.0921375	3.974e-05	0.0015933	0.0312569	Soil	98.2585	0.04238	1.69915	0
		OTU000272	0.089814	0.00013781	0.00257996	0.0308439	Soil	97.0629	0.148933	2.78819	0
		OTU000273	0.084468	0.00011007	0.00598537	0.0301878	Soil	93.2694	0.121539	6.60904	0
		OTU000274	0.092628	3.752e-05	0.00054107	0.0310688	Soil	99.3792	0.0402547	0.580506	0
		OTU000275	0.093385	0	0.00015915	0.0311814	Soil	99.8299	0	0.170133	0
		OTU000276	0.0927701	0	0	0.0309234	Soil	100	0	0	0
		OTU000277	0.0747747	0.00013941	0.010475	0.028463	Soil	87.5693	0.163264	12.2674	0
		OTU000278	0.0749186	0.0104098	0.00026115	0.0285299	Soil	87.5324	12.1624	0.305119	0
		OTU000279	0.0904852	0.00022989	0.00038196	0.0303657	Soil	99.3284	0.252357	0.419289	0
		OTU000280	0.0763071	9.915e-05	0.00760959	0.0280053	Soil	90.8247	0.118013	9.05733	0
		OTU000281	0.091016	0.00015356	0	0.0303899	Soil	99.8316	0.168433	0	0
		OTU000282	0.0850993	0.00048611	0.00015489	0.0285801	Soil	99.2524	0.566956	0.18065	0
		OTU000283	0.0757629	0.00244633	0.00412393	0.0274444	Soil	92.0199	2.97126	5.00883	0
		OTU000284	0.0818578	0.0035067	6.515e-05	0.0284765	Soil	95.819	4.10478	0.0762616	0
		OTU000285	0.0818104	3.511e-05	0.0032473	0.0283643	Soil	96.1426	0.0412608	3.81618	0
		OTU000286	0.0856492	0.0001423	0.00035011	0.0287139	Soil	99.4284	0.165193	0.406435	0
		OTU000287	0.0746371	0.00017574	0.00674856	0.0271871	Soil	91.5103	0.21547	8.27421	0
		OTU000288	0.0788638	0.00013096	0.00381911	0.0276046	Soil	95.2302	0.158138	4.61168	0
		OTU000290	0.0804804	4.096e-05	0.00117767	0.027233	Soil	98.5084	0.0501352	1.44147	0
		OTU000291	0.0848528	0	0	0.0282843	Soil	100	0	0	0
		OTU000292	0.0815284	0.00013063	0	0.0272197	Soil	99.84	0.15997	0	0
		OTU000293	0.0761546	0.00141311	0.00181796	0.0264619	Soil	95.9299	1.78006	2.29004	0
		OTU000295	0.0783714	0.00013715	0.00060474	0.0263711	Soil	99.0622	0.173359	0.764397	0
		OTU000297	0.0660709	0.00016037	0.00815533	0.0247955	Soil	88.821	0.21559	10.9634	0
		OTU000298	0.0809389	3.222e-05	0	0.0269904	Soil	99.9602	0.039792	0	0
		OTU000299	0.0759336	0.00013026	0.00159144	0.0258851	Soil	97.7829	0.167741	2.04937	0
		OTU000300	0.0713113	0.00018163	0.00381911	0.025104	Soil	94.6878	0.24117	5.07105	0
		OTU000301	0.079002	0	3.259e-05	0.0263448	Soil	99.9588	0	0.0412351	0
		OTU000302	0.0779314	4.437e-05	0	0.0259919	Soil	99.9431	0.0569023	0	0
		OTU000303	0.0751517	6.648e-05	0.00156037	0.0255928	Soil	97.8811	0.0865867	2.0323	0
		OTU000304	0.0758385	0	0.00047744	0.0254387	Soil	99.3744	0	0.62561	0
		OTU000305	0.0733187	3.963e-05	0.00019063	0.0245163	Soil	99.6869	0.0538825	0.259188	0
		OTU000306	0.077027	0	0	0.0256757	Soil	100	0	0	0
		OTU000307	0.0479807	0.00203044	0.0160136	0.0220082	Soil	72.6709	3.07527	24.2539	0
		OTU000308	0.0761716	3.448e-05	0	0.025402	Soil	99.9548	0.0452457	0	0
		OTU000309	0.0739149	0	0.00117767	0.0250309	Soil	98.4317	0	1.56829	0
		OTU000310	0.0716893	0	0.00213252	0.0246073	Soil	97.1113	0	2.88874	0
		OTU000311	0.0569389	0.00014307	0.0108199	0.022634	Soil	83.8547	0.210701	15.9346	0
		OTU000312	0.074043	0	0.00024259	0.0247618	Soil	99.6734	0	0.326564	0
		OTU000313	0.0557852	0.00032107	0.0105676	0.0222246	Soil	83.6688	0.481553	15.8497	0
		OTU000314	0.0609107	0	0.00709967	0.0226701	Soil	89.5609	0	10.4391	0
		OTU000315	0.0718622	6.9e-05	0.00012733	0.0240195	Soil	99.7275	0.0957555	0.176704	0
		OTU000317	0.0713118	0	3.181e-05	0.0237812	Soil	99.9554	0	0.044587	0
		OTU000318	0.0729625	6.456e-05	0	0.0243423	Soil	99.9116	0.0884056	0	0
		OTU000319	0.0712926	3.963e-05	0	0.0237774	Soil	99.9444	0.0555569	0	0
		OTU000320	0.0667369	3.2e-05	0.00280796	0.0231923	Soil	95.9182	0.0459923	4.03577	0
		OTU000322	0.0617282	0.00212004	0.00304096	0.0222964	Soil	92.2843	3.16948	4.54627	0
		OTU000323	0.0535189	0.00033022	0.0103188	0.0213893	Soil	83.4044	0.514618	16.0809	0
		OTU000324	0.0701948	3.222e-05	0	0.023409	Soil	99.9541	0.0458798	0	0
		OTU000325	0.0698663	4.437e-05	9.548e-05	0.0233354	Soil	99.8002	0.0633802	0.136388	0
		OTU000326	0.0687093	4.026e-05	0.00041589	0.0230551	Soil	99.3405	0.0582083	0.601298	0
		OTU000327	0.0635143	0.0037083	0.00015941	0.0224607	Soil	94.26	5.5034	0.236577	0
		OTU000328	0.0692487	0	0	0.0230829	Soil	100	0	0	0
		OTU000329	0.0587734	0.00587978	0.0007203	0.0217912	Soil	89.904	8.99413	1.10182	0
		OTU000330	0.0652967	3.426e-05	0.00241152	0.0225808	Soil	96.3896	0.0505739	3.55984	0
		OTU000331	0.0671012	3.77e-05	0.00105111	0.02273	Soil	98.4033	0.0552867	1.54144	0
		OTU000333	0.0661571	0.00013944	0.00161696	0.0226378	Soil	97.4138	0.20532	2.38091	0
		OTU000334	0.0573277	0.000215	0.00620663	0.0212498	Soil	89.9267	0.337258	9.73599	0
		OTU000335	0.0681093	0	0	0.0227031	Soil	100	0	0	0
		OTU000336	0.0675191	6.952e-05	6.685e-05	0.0225518	Soil	99.7984	0.102756	0.0988094	0
		OTU000337	0.0679909	0	6.441e-05	0.0226851	Soil	99.9054	0	0.0946437	0
		OTU000338	0.0666186	0	0.00019096	0.0222698	Soil	99.7142	0	0.285828	0
		OTU000340	0.0657813	0.00023037	0	0.0220039	Soil	99.651	0.348984	0	0
		OTU000341	0.0663271	0	0	0.022109	Soil	100	0	0	0
		OTU000342	0.0629721	0.00031389	0.00124985	0.0215119	Soil	97.5769	0.486381	1.93668	0
		OTU000343	0.0505984	0.00013452	0.00888252	0.0198718	Soil	84.8747	0.225646	14.8997	0
		OTU000344	0.0640577	3.752e-05	0.00038196	0.0214924	Soil	99.3494	0.0581911	0.592396	0
		OTU000345	0.0521399	0.00016967	0.00684167	0.0197171	Soil	88.1468	0.286841	11.5664	0
		OTU000346	0.0634465	0.00011044	0	0.0211857	Soil	99.8262	0.173765	0	0
		OTU000348	0.0610248	3.256e-05	0.00127256	0.0207767	Soil	97.9061	0.0522381	2.04165	0
		OTU000349	0.0617419	0.00045115	3.011e-05	0.020741	Soil	99.2266	0.725052	0.0483904	0
		OTU000350	0.0551066	9.841e-05	0.00449715	0.0199007	Soil	92.3025	0.164835	7.53265	0
		OTU000352	0.0620346	6.363e-05	0.00050926	0.0208691	Soil	99.0849	0.101633	0.813418	0
		OTU000353	0.0601598	0.00013989	0.0009567	0.0204188	Soil	98.2098	0.228368	1.5618	0
		OTU000354	0.0584443	3.159e-05	0.0014717	0.0199825	Soil	97.4923	0.052696	2.45498	0
		OTU000355	0.0493545	0.0004043	0.00590289	0.0185539	Soil	88.6687	0.726352	10.6049	0
		OTU000356	0.0525558	0.00011426	0.00537985	0.01935	Soil	90.5355	0.196831	9.26763	0
		OTU000357	0.0614998	0.00014063	0	0.0205468	Soil	99.7719	0.228146	0	0
		OTU000358	0.0492577	3.426e-05	0.00681522	0.0187024	Soil	87.7922	0.0610617	12.1468	0
		OTU000359	0.0605796	0	0	0.0201932	Soil	100	0	0	0
		OTU000360	0.0588439	0.00010719	0.00187685	0.020276	Soil	96.7383	0.176218	3.0855	0
		OTU000361	0.0589667	0	0.0007957	0.0199208	Soil	98.6686	0	1.33144	0
		OTU000362	0.0508177	0.00011559	0.00686459	0.019266	Soil	87.9231	0.19999	11.8769	0
		OTU000363	0.0597719	0	0	0.0199239	Soil	100	0	0	0
		OTU000364	0.039428	0.00052656	0.0119511	0.0173019	Soil	75.9609	1.01445	23.0247	0
		OTU000365	0.0590697	0	0	0.0196899	Soil	100	0	0	0
		OTU000368	0.058238	3.581e-05	0	0.0194246	Soil	99.9385	0.0614513	0	0
		OTU000369	0.057173	0	0	0.0190577	Soil	100	0	0	0
		OTU000370	0.0561135	0.0002663	0.001305	0.0192283	Soil	97.2761	0.461647	2.2623	0
		OTU000371	0.0568104	0	0	0.0189368	Soil	100	0	0	0
		OTU000372	0.0567817	0	0	0.0189272	Soil	100	0	0	0
		OTU000373	0.0567521	4.148e-05	0	0.0189312	Soil	99.927	0.0730365	0	0
		OTU000374	0.0541555	6.456e-05	0.0014967	0.0185723	Soil	97.1979	0.115872	2.68626	0
		OTU000375	0.0558681	0.00011289	0.00038363	0.0187882	Soil	99.1191	0.200285	0.680621	0
		OTU000376	0.0566066	3.752e-05	0	0.0188814	Soil	99.9338	0.0662381	0	0
		OTU000377	0.0512456	0.00010633	0.00293011	0.018094	Soil	94.4062	0.195884	5.39793	0
		OTU000378	0.0505906	0.00014756	0.00347204	0.0180701	Soil	93.323	0.2722	6.40477	0
		OTU000380	0.0561031	0.00016248	0	0.0187552	Soil	99.7112	0.288773	0	0
		OTU000382	0.0528631	0.00026293	0.00136537	0.0181638	Soil	97.0118	0.482517	2.50566	0
		OTU000383	0.0558104	0	0.00035011	0.0187202	Soil	99.3766	0	0.623409	0
		OTU000385	0.0552777	0.00013141	0	0.0184697	Soil	99.7628	0.237163	0	0
		OTU000386	0.055482	7.307e-05	0	0.0185183	Soil	99.8685	0.131527	0	0
		OTU000387	0.04917	9.644e-05	0.00308811	0.0174515	Soil	93.9173	0.184206	5.89846	0
		OTU000388	0.039679	3.426e-05	0.00910674	0.0162733	Soil	81.2761	0.0701762	18.6537	0
		OTU000389	0.0536103	0	0	0.0178701	Soil	100	0	0	0
		OTU000391	0.0537539	0	0	0.017918	Soil	100	0	0	0
		OTU000392	0.0497895	0.00010781	0.00233589	0.0174111	Soil	95.3216	0.206401	4.47204	0
		OTU000393	0.0527428	0.00015959	0.00028644	0.0177296	Soil	99.1614	0.300044	0.538534	0
		OTU000394	0.0514334	0.00015704	0.00050926	0.0173666	Soil	98.7211	0.301422	0.977473	0
		OTU000395	0.0529464	0.00013456	0.00010274	0.0177279	Soil	99.5538	0.25301	0.19318	0
		OTU000396	0.05336	3.322e-05	6.367e-05	0.017819	Soil	99.8188	0.0621435	0.119105	0
		OTU000397	0.0522014	0	0.00054185	0.0175811	Soil	98.9727	0	1.02733	0
		OTU000398	0.0525629	0	0.00022281	0.0175952	Soil	99.5779	0	0.422103	0
		OTU000399	0.0488995	0.00044959	0.00147907	0.0169427	Soil	96.2055	0.88453	2.90994	0
		OTU000400	0.0270999	0.00230552	0.0140248	0.0144767	Soil	62.3987	5.30857	32.2927	0
		OTU000402	0.051689	4.026e-05	0	0.0172431	Soil	99.9222	0.0778283	0	0
		OTU000403	0.052101	0	3.011e-05	0.0173771	Soil	99.9422	0	0.0577582	0
		OTU000404	0.0414897	0.00013315	0.0061757	0.0159328	Soil	86.8012	0.278565	12.9203	0
		OTU000405	0.0315734	0.00085174	0.0112718	0.0145657	Soil	72.2553	1.9492	25.7955	0
		OTU000406	0.0504364	0	0.00044637	0.0169609	Soil	99.1227	0	0.877252	0
		OTU000408	0.0488449	0.0013303	6.27e-05	0.016746	Soil	97.2272	2.648	0.124806	0
		OTU000409	0.0479188	0	0.00143563	0.0164515	Soil	97.0912	0	2.90882	0
		OTU000412	0.0498351	0	3.885e-05	0.0166246	Soil	99.9221	0	0.0778964	0
		OTU000413	0.0487571	0.00048104	6.274e-05	0.0164336	Soil	98.897	0.975723	0.127259	0
		OTU000417	0.0444936	0.00216159	0.00010822	0.0155878	Soil	95.1462	4.62239	0.23142	0
		OTU000418	0.0486212	0.00037533	0.00015915	0.0163852	Soil	98.9127	0.763554	0.323768	0
		OTU000420	0.0487791	3.2e-05	3.181e-05	0.016281	Soil	99.8694	0.0655161	0.0651271	0
		OTU000422	0.0389201	0	0.00544641	0.0147888	Soil	87.724	0	12.276	0
		OTU000423	0.0476487	3.448e-05	0	0.0158944	Soil	99.9277	0.0723106	0	0
		OTU000424	0.0476955	3.256e-05	0	0.0159093	Soil	99.9318	0.0682199	0	0
		OTU000425	0.0209492	0.0151054	0.00450748	0.0135207	Soil	51.6472	37.2403	11.1125	0
		OTU000427	0.0457378	7.474e-05	0	0.0152708	Soil	99.8369	0.163143	0	0
		OTU000428	0.0473987	4.096e-05	3.181e-05	0.0158238	Soil	99.8467	0.0862835	0.0670087	0
		OTU000432	0.022066	0.00417011	0.010887	0.0123744	Soil	59.4402	11.2332	29.3266	0
		OTU000434	0.034418	0.00016696	0.00652607	0.0137037	Soil	83.7196	0.406119	15.8742	0
		OTU000436	0.0338531	0.00014437	0.00679493	0.0135975	Soil	82.9888	0.353914	16.6573	0
		OTU000437	0.040689	0.000202	0.00235533	0.0144155	Soil	94.0866	0.467091	5.44631	0
		OTU000438	0.0418066	0.00025996	0.00158863	0.0145517	Soil	95.7655	0.595485	3.63904	0
		OTU000439	0.0435749	0	0	0.014525	Soil	100	0	0	0
		OTU000440	0.0426812	0.00026485	0.00038196	0.0144427	Soil	98.5072	0.611268	0.881555	0
		OTU000441	0.0432206	3.2e-05	6.367e-05	0.0144388	Soil	99.7791	0.0738753	0.146989	0
		OTU000442	0.0432783	6.9e-05	0	0.0144491	Soil	99.8408	0.15918	0	0
		OTU000443	0.0412834	0.00048526	0.00092381	0.0142308	Soil	96.6995	1.13664	2.16387	0
		OTU000445	0.0393357	0.00221381	7.541e-05	0.013875	Soil	94.5004	5.31847	0.181165	0
		OTU000447	0.0413088	0	0.00076389	0.0140242	Soil	98.1844	0	1.81564	0
		OTU000448	0.0429046	3.707e-05	0	0.0143139	Soil	99.9137	0.0863264	0	0
		OTU000449	0.042578	3.963e-05	0	0.0142059	Soil	99.907	0.0929897	0	0
		OTU000450	0.0390338	0.00193985	7.033e-05	0.0136813	Soil	95.1024	4.72627	0.171353	0
		OTU000452	0.0264679	0.00145226	0.00795604	0.0119587	Soil	73.7756	4.04798	22.1764	0
		OTU000453	0.0415956	0	3.233e-05	0.013876	Soil	99.9223	0	0.0776641	0
		OTU000454	0.0417966	0	0	0.0139322	Soil	100	0	0	0
		OTU000458	0.0416161	0	0	0.013872	Soil	100	0	0	0
		OTU000460	0.0397106	3.581e-05	0	0.0132488	Soil	99.9099	0.0900961	0	0
		OTU000462	0.0411479	6.9e-05	0.00026081	0.0138259	Soil	99.2048	0.166354	0.628796	0
		OTU000463	0.0411058	0	0	0.0137019	Soil	100	0	0	0
		OTU000464	0.0417074	0	3.181e-05	0.0139131	Soil	99.9238	0	0.0762113	0
		OTU000468	0.0404799	0	0	0.0134933	Soil	100	0	0	0
		OTU000469	0.0339554	0.000184	0.00423326	0.0127909	Soil	88.4885	0.479508	11.032	0
		OTU000470	0.027719	7.452e-05	0.00766189	0.0118185	Soil	78.1799	0.210179	21.6099	0
		OTU000471	0.0397653	0	0	0.0132551	Soil	100	0	0	0
		OTU000472	0.0403174	0	0	0.0134391	Soil	100	0	0	0
		OTU000474	0.0304229	0.00016233	0.00611193	0.0122324	Soil	82.9026	0.44235	16.655	0
		OTU000475	0.0307733	0.00013441	0.00569596	0.0122012	Soil	84.0716	0.367203	15.5612	0
		OTU000476	0.0360514	3.159e-05	0.00232237	0.0128018	Soil	93.8707	0.0822542	6.047	0
		OTU000477	0.0385015	4.133e-05	0.0009867	0.0131765	Soil	97.3993	0.104555	2.49611	0
		OTU000480	0.0384052	0	0	0.0128017	Soil	100	0	0	0
		OTU000482	0.036049	0.00013878	0.00095485	0.0123809	Soil	97.0556	0.373641	2.57077	0
		OTU000492	0.0304475	7.559e-05	0.00430133	0.0116081	Soil	87.4315	0.21706	12.3515	0
		OTU000494	0.0371305	3.963e-05	0	0.01239	Soil	99.8934	0.106618	0	0
		OTU000497	0.0207766	0.00181922	0.00918378	0.0105932	Soil	65.3771	5.7245	28.8984	0
		OTU000498	0.0364039	0	0	0.0121346	Soil	100	0	0	0
		OTU000501	0.0334558	0.001256	0.00012893	0.0116136	Soil	96.025	3.60498	0.370055	0
		OTU000502	0.0352154	0	0.00060474	0.0119401	Soil	98.3117	0	1.68827	0
		OTU000505	0.0224901	0.00013611	0.00789448	0.0101736	Soil	73.6881	0.44596	25.866	0
		OTU000506	0.0289341	0.00010611	0.00397993	0.0110067	Soil	87.6256	0.321349	12.053	0
		OTU000508	0.0316631	0.00155333	3.011e-05	0.0110822	Soil	95.2373	4.67215	0.0905658	0
		OTU000509	0.017022	0.000286	0.0110461	0.00945137	Soil	60.0336	1.00867	38.9577	0
		OTU000514	0.031422	0.00091481	0.00010441	0.0108137	Soil	96.8583	2.8199	0.321844	0
		OTU000516	0.0335997	9.77e-05	0	0.0112325	Soil	99.7101	0.289934	0	0
		OTU000518	0.0305503	9.863e-05	0.00168693	0.0107786	Soil	94.4781	0.305018	5.21691	0
		OTU000520	0.0329244	0	0	0.0109748	Soil	100	0	0	0
		OTU000522	0.0259258	3.426e-05	0.00400981	0.00998995	Soil	86.5062	0.114315	13.3795	0
		OTU000524	0.0321276	0	0	0.0107092	Soil	100	0	0	0
		OTU000528	0.0241599	0	0.00443004	0.00952998	Soil	84.5049	0	15.4951	0
		OTU000536	0.0238624	0.00010281	0.00414144	0.00936889	Soil	84.8995	0.365785	14.7347	0
		OTU000537	0.0298249	0.00010344	0	0.00997611	Soil	99.6544	0.345626	0	0
		OTU000547	0.0298576	0	0	0.00995254	Soil	100	0	0	0
		OTU000548	0.0295046	0	0	0.00983485	Soil	100	0	0	0
		OTU000554	0.0257107	0.00262493	6.052e-05	0.0094654	Soil	90.5429	9.24395	0.213127	0
		OTU000555	0.0225157	4.133e-05	0.0037873	0.00878146	Soil	85.467	0.156884	14.3761	0
		OTU000556	0.0285532	0	0	0.00951773	Soil	100	0	0	0
		OTU000559	0.0281243	0	0	0.00937475	Soil	100	0	0	0
		OTU000564	0.0267891	0.00060048	0	0.00912985	Soil	97.8076	2.19237	0	0
		OTU000566	0.0138943	3.256e-05	0.00834293	0.00742325	Soil	62.3907	0.146207	37.4631	0
		OTU000567	0.0190712	3.256e-05	0.00503059	0.00804478	Soil	79.021	0.134911	20.8441	0
		OTU000570	0.0271186	3.448e-05	0	0.00905101	Soil	99.873	0.126984	0	0
		OTU000572	0.0272118	7.352e-05	6.367e-05	0.00911632	Soil	99.4984	0.268822	0.232806	0
		OTU000574	0.0271347	0	0	0.00904491	Soil	100	0	0	0
		OTU000577	0.0269589	0	0	0.00898631	Soil	100	0	0	0
		OTU000579	0.0162036	6.681e-05	0.00642904	0.00756649	Soil	71.3833	0.294324	28.3224	0
		OTU000587	0.026028	0	3.181e-05	0.0086866	Soil	99.8779	0	0.122065	0
		OTU000588	0.0256181	3.974e-05	0	0.0085526	Soil	99.8451	0.154885	0	0
		OTU000590	0.0260825	0	0	0.00869417	Soil	100	0	0	0
		OTU000593	0.0196659	0	0.00376685	0.00781093	Soil	83.9249	0	16.0751	0
		OTU000597	0.0177177	0.0001073	0.00440444	0.00740981	Soil	79.7038	0.482693	19.8135	0
		OTU000599	0.020226	0.00233893	0.00058089	0.00771526	Soil	87.3851	10.1052	2.5097	0
		OTU000603	0.0195854	3.581e-05	0.00315363	0.00759162	Soil	85.9958	0.157235	13.847	0
		OTU000604	0.0129214	0.0079213	0.00062352	0.0071554	Soil	60.1941	36.9013	2.90466	0.002
		OTU000607	0.00976511	0.00687781	0.00232537	0.00632276	Soil	51.4812	36.2595	12.2592	0
		OTU000610	0.017541	0.00014037	0.00394719	0.00720952	Soil	81.1011	0.649003	18.2499	0
		OTU000613	0.0166243	0.00010815	0.00445789	0.00706345	Soil	78.4523	0.510374	21.0374	0
		OTU000614	0.0233412	3.963e-05	0	0.00779359	Soil	99.8305	0.169498	0	0
		OTU000629	0.0162693	7.463e-05	0.00382156	0.00672184	Soil	80.679	0.370087	18.951	0
		OTU000634	0.0174818	4.026e-05	0.00318378	0.00690194	Soil	84.4293	0.194438	15.3763	0
		OTU000639	0.0212503	0	0	0.00708342	Soil	100	0	0	0
		OTU000641	0.00926389	0.00023785	0.00751519	0.00567231	Soil	54.4393	1.39773	44.163	0
		OTU000644	0.0215799	0	0	0.0071933	Soil	100	0	0	0
		OTU000651	0.0208484	0.00021993	4.452e-05	0.00703762	Soil	98.7474	1.04169	0.210867	0
		OTU000652	0.0162108	0.00085593	0.0020117	0.00635947	Soil	84.9692	4.48638	10.5444	0
		OTU000658	0.0205009	3.974e-05	0	0.00684688	Soil	99.8065	0.19347	0	0
		OTU000661	0.0127189	3.159e-05	0.00477415	0.00584154	Soil	72.5772	0.180261	27.2425	0
		OTU000673	0.0186793	0.00015985	0	0.00627973	Soil	99.1515	0.848498	0	0
		OTU000674	0.0174847	6.756e-05	0.0013683	0.00630685	Soil	92.4111	0.357072	7.23182	0
		OTU000706	0.00717185	3.256e-05	0.00649381	0.00456607	Soil	52.3561	0.237695	47.4062	0
		OTU000710	0.009754	0	0.00601537	0.00525646	Soil	61.8541	0	38.1459	0
		OTU000717	0.0188818	0	0	0.00629395	Soil	100	0	0	0
		OTU000722	0.00930948	6.756e-05	0.00483981	0.00473895	Soil	65.482	0.475211	34.0428	0
		OTU000733	0.0155932	7.163e-05	0.00057293	0.00541258	Soil	96.0305	0.441133	3.52838	0
		OTU000735	0.00823122	0.00017122	0.00505985	0.00448743	Soil	61.1428	1.27185	37.5854	0
		OTU000736	0.0163912	0	0	0.00546373	Soil	100	0	0	0
		OTU000744	0.0168468	0	0	0.0056156	Soil	100	0	0	0
		OTU000750	0.0160151	0	0	0.00533838	Soil	100	0	0	0
		OTU000788	0.0151703	0	0	0.00505675	Soil	100	0	0	0
		OTU000789	0.0122394	0.00187126	0	0.00470354	Soil	86.7387	13.2613	0	0
		OTU000801	0.00760956	3.159e-05	0.004234	0.00395838	Soil	64.0797	0.266018	35.6543	0
		OTU000828	0.00704248	4.026e-05	0.00401426	0.003699	Soil	63.4629	0.362801	36.1743	0
		OTU000831	0.013213	0	0	0.00440433	Soil	100	0	0	0
		OTU000866	0.0115477	0	0	0.00384923	Soil	100	0	0	0
		OTU000867	0.0126526	0	0	0.00421752	Soil	100	0	0	0
		OTU000891	0.0116625	0	0	0.00388751	Soil	100	0	0	0
		OTU000902	0.0108757	0	0.00076389	0.00387988	Soil	93.4372	0	6.56284	0
		OTU000905	0.011173	0	0	0.00372435	Soil	100	0	0	0
		OTU000965	0.00967678	0	0	0.00322559	Soil	100	0	0	0
		OTU001022	0.00855856	0	0	0.00285285	Soil	100	0	0	0
		OTU001025	0.00850985	3.722e-05	0	0.00284902	Soil	99.5645	0.435471	0	0
		OTU001125	0.00685874	0	3.485e-05	0.00229786	Soil	99.4945	0	0.505542	0
		OTU001253	0.00539567	0	0	0.00179856	Soil	100	0	0	0
	Root	OTU000001	0.628786	48.7451	30.6944	26.6894	Root	0.785311	60.8794	38.3353	0
		OTU000002	0.306711	18.3972	10.1862	9.63004	Root	1.06165	63.6798	35.2585	0
		OTU000005	0.246973	6.59154	4.28078	3.70643	Root	2.22112	59.2802	38.4987	0
		OTU000006	0.0225183	5.32623	0.918007	2.08892	Root	0.35933	84.9918	14.6488	0
		OTU000020	0.0181982	0.788942	0.28251	0.363217	Root	1.6701	72.4032	25.9267	0
		OTU000023	0.06424	0.517323	0.368593	0.316719	Root	6.76099	54.4461	38.7929	0
		OTU000049	0.00527248	0.316102	0.0995285	0.140301	Root	1.25266	75.1009	23.6464	0.003
		OTU000051	0.00664974	0.414992	0.038055	0.153232	Root	1.44655	90.2752	8.27829	0.002
		OTU000053	0.0590907	0.209368	0.179853	0.149437	Root	13.1807	46.7014	40.1179	0.02
		OTU000087	0.00131244	0.217288	0.0605165	0.0930389	Root	0.470212	77.8484	21.6814	0
		OTU000115	0.0213853	0.113605	0.0818018	0.0722641	Root	9.86443	52.4028	37.7328	0.007
		OTU000159	0.00166115	0.122358	0.0259342	0.0499843	Root	1.10778	81.5973	17.2949	0
		OTU000169	0.015933	0.111818	0.0266296	0.0514602	Root	10.3206	72.4301	17.2493	0
		OTU000171	0.00667615	0.0957905	0.0317814	0.0447494	Root	4.97299	71.3533	23.6737	0.007
		OTU000183	0.00010233	0.0799823	0.0438767	0.0413204	Root	0.08255	64.522	35.3955	0
		OTU000226	0.00912093	0.0432375	0.0328489	0.0284024	Root	10.7044	50.7438	38.5518	0.052
		OTU000235	0.015807	0.065522	0.0104159	0.0305816	Root	17.2293	71.4176	11.3531	0.001
		OTU000237	0.00128426	0.0715186	0.0113171	0.02804	Root	1.5267	85.0198	13.4535	0
		OTU000258	0.00044326	0.0399901	0.0291757	0.023203	Root	0.636785	57.4496	41.9136	0
		OTU000266	0.00041296	0.0565061	0.0123818	0.0231003	Root	0.595894	81.5374	17.8667	0
		OTU000270	0.00498526	0.033765	0.030763	0.0231711	Root	7.17167	48.5735	44.2548	0.012
		OTU000289	0.011061	0.0522168	0.00530467	0.0228608	Root	16.128	76.1373	7.73474	0.001
		OTU000321	0.00493296	0.0340684	0.0119693	0.0169902	Root	9.67804	66.8392	23.4827	0
		OTU000339	0.00055585	0.0392262	0.00867074	0.0161509	Root	1.1472	80.9576	17.8952	0.003
		OTU000347	0.0014843	0.0346884	0.00930785	0.0151602	Root	3.26359	76.2709	20.4656	0
		OTU000379	0.00085722	0.0198568	0.0188244	0.0131795	Root	2.16807	50.2216	47.6103	0
		OTU000549	0.00025637	0.018502	0.00249237	0.00708357	Root	1.20641	87.0652	11.7284	0.004
		OTU000600	0.00047804	0.0154269	0.00195748	0.00595415	Root	2.67623	86.3651	10.9586	0
		OTU000624	5.607e-05	0.0170102	0.00042726	0.00583118	Root	0.320518	97.2371	2.44239	0
		OTU000631	4.581e-05	0.0160119	0.00142419	0.00582731	Root	0.262042	91.5913	8.14664	0
		OTU000685	0.001778	0.0118435	0.00031059	0.00464402	Root	12.7619	85.0088	2.22932	0.021
		OTU000830	0.00525393	0.00639548	0	0.00388314	Root	45.1004	54.8996	0	0
		OTU000839	0.00404248	0.00737537	6.378e-05	0.00382721	Root	35.2082	64.2363	0.555496	0
	Phloem	OTU000003	0.0723525	5.25438	13.2194	6.18205	Phloem	0.390121	28.3314	71.2785	0
		OTU000004	0.103833	3.37513	8.12646	3.86847	Phloem	0.894691	29.0823	70.023	0
		OTU000008	0.0298019	2.19865	2.58259	1.60368	Phloem	0.619449	45.7	53.6805	0
		OTU000009	5.733e-05	0.00596637	5.38448	1.79683	Phloem	0.00106354	0.110683	99.8883	0
		OTU000010	0.215237	0.93471	2.49775	1.2159	Phloem	5.90064	25.6247	68.4747	0
		OTU000011	0.040724	0.148694	3.83728	1.34223	Phloem	1.01135	3.69271	95.2959	0
		OTU000013	0.0884073	0.875862	1.09955	0.687941	Phloem	4.28367	42.4388	53.2775	0
		OTU000018	0.0307664	0.158921	1.04832	0.41267	Phloem	2.48516	12.8368	84.678	0
		OTU000024	0.0145332	0.317696	0.689047	0.340425	Phloem	1.42304	31.1078	67.4692	0.001
		OTU000026	0.0124639	0.0025993	0.971278	0.32878	Phloem	1.26365	0.26353	98.4728	0.002
		OTU000036	0.0180823	0.0367878	0.652795	0.235888	Phloem	2.55521	5.19848	92.2463	0.001
		OTU000041	0.0226156	0.0914351	0.450098	0.18805	Phloem	4.00879	16.2076	79.7836	0
		OTU000042	0.0723896	0.0280823	0.458981	0.186484	Phloem	12.9394	5.01959	82.0411	0
		OTU000052	0.0149109	0.0491054	0.361476	0.141831	Phloem	3.50438	11.5408	84.9548	0
		OTU000055	0.00015652	0.00450985	0.386407	0.130358	Phloem	0.0400231	1.1532	98.8068	0
		OTU000071	0.00728959	0.113458	0.203466	0.108071	Phloem	2.24839	34.9949	62.7567	0
		OTU000082	0.00652444	0.00101133	0.312171	0.106569	Phloem	2.04076	0.316331	97.6429	0
		OTU000083	0.123898	0.00566493	0.175405	0.101656	Phloem	40.6266	1.85755	57.5159	0
		OTU000086	0.0109414	0.0715444	0.184673	0.0890529	Phloem	4.09548	26.7797	69.1248	0.003
		OTU000090	0.00766148	0.03771	0.262684	0.102685	Phloem	2.48705	12.2413	85.2716	0
		OTU000094	0.0588998	0.0238043	0.217523	0.100076	Phloem	19.6184	7.92877	72.4528	0
		OTU000109	0.00185511	0.109683	0.111335	0.0742909	Phloem	0.832363	49.2132	49.9545	0
		OTU000125	0.00177348	0.073192	0.110076	0.0616807	Phloem	0.95842	39.5543	59.4873	0
		OTU000141	0.00197596	0.00190374	0.177872	0.0605839	Phloem	1.08718	1.04744	97.8654	0
		OTU000143	0.00021248	0.0001293	0.19102	0.0637871	Phloem	0.111036	0.0675685	99.8214	0.006
		OTU000146	0.0251442	0.0433063	0.110832	0.0597609	Phloem	14.0249	24.1553	61.8198	0.017
		OTU000173	0.00015467	0.0188416	0.100542	0.0398462	Phloem	0.129389	15.7619	84.1087	0
		OTU000180	0	0.00064467	0.154178	0.0516077	Phloem	0	0.416392	99.5836	0.001
		OTU000184	0.00476381	0.0534152	0.065713	0.0412973	Phloem	3.84513	43.1143	53.0405	0.008
		OTU000187	0.00173807	0.00053978	0.127734	0.0433374	Phloem	1.33685	0.415176	98.248	0.004
		OTU000205	0.00167222	0.0411216	0.0532397	0.0320112	Phloem	1.74129	42.82	55.4387	0
		OTU000229	0.00102089	0.0206516	0.0616047	0.0277591	Phloem	1.22589	24.7986	73.9755	0
		OTU000234	0.00616874	0.0319846	0.0394808	0.0258781	Phloem	7.94591	41.1992	50.8549	0.001
		OTU000253	0.0017767	0.0339313	0.0374699	0.0243926	Phloem	2.42792	46.3682	51.2039	0.002
		OTU000294	0.0262332	0.0125834	0.0262702	0.0216956	Phloem	40.3049	19.3333	40.3618	0
		OTU000316	0.00015919	0.00026919	0.0527323	0.0177202	Phloem	0.299451	0.506371	99.1942	0
		OTU000390	5.196e-05	0.00748856	0.0284182	0.0119862	Phloem	0.144499	20.8254	79.0301	0
		OTU000431	4.759e-05	0.013842	0.0185778	0.0108225	Phloem	0.146578	42.6335	57.22	0
		OTU000488	0.00149085	0.011682	0.0128149	0.00866258	Phloem	5.73674	44.952	49.3113	0.026
		OTU000504	0.00240374	0.00041222	0.0210072	0.00794105	Phloem	10.0899	1.73033	88.1797	0.007
		OTU000540	0.00227711	0.0002913	0.0215322	0.00803353	Phloem	9.44835	1.20868	89.343	0.004
		OTU000558	0	0.00038367	0.0169993	0.00579433	Phloem	0	2.20716	97.7928	0.044
		OTU000589	4.819e-05	0.00460763	0.0123379	0.00566457	Phloem	0.283576	27.1137	72.6027	0
		OTU000633	0.00010178	0.00119963	0.0126805	0.00466064	Phloem	0.72794	8.57986	90.6922	0.005
		OTU000670	0.00541589	0.00033044	0.008793	0.00484644	Phloem	37.2499	2.27273	60.4773	0
		OTU000677	0.00573652	0.00030774	0.00833704	0.00479377	Phloem	39.8887	2.13986	57.9714	0
		OTU000714	4.941e-05	7.474e-05	0.0109704	0.00369819	Phloem	0.445353	0.673663	98.881	0.032
		OTU000741	0.00207611	0.00015156	0.00968463	0.00397077	Phloem	17.4283	1.2723	81.2994	0
		OTU000768	0.00589341	0.00019148	0.00595081	0.0040119	Phloem	48.9661	1.59093	49.443	0
		OTU000783	0.00127604	0.00021963	0.00997941	0.00382503	Phloem	11.1201	1.91397	86.9659	0.016
		OTU000792	0.00014915	0.0013457	0.00893285	0.0034759	Phloem	1.43032	12.9051	85.6646	0.011
		OTU000822	0.00055259	0.00314293	0.00559844	0.00309799	Phloem	5.94569	33.8169	60.2374	0.008
		OTU000833	0	3.581e-05	0.00840433	0.00281338	Phloem	0	0.424282	99.5757	0.009
		OTU000854	0.0026423	0.00016356	0.00623922	0.00301503	Phloem	29.2126	1.80828	68.9792	0
		OTU000865	0.00082741	0.00022233	0.00790793	0.00298589	Phloem	9.23689	2.48201	88.2811	0.042
		OTU000909	0.00014456	0.00115893	0.00585689	0.00238679	Phloem	2.01889	16.1853	81.7958	0.023
		OTU000919	5.607e-05	0	0.00832004	0.00279204	Phloem	0.669404	0	99.3306	0.003
		OTU000985	0.00164022	0.00011693	0.00474337	0.00216684	Phloem	25.2321	1.79878	72.9691	0.004
		OTU001014	0.00210896	0.00011837	0.00413622	0.00212118	Phloem	33.1412	1.86013	64.9986	0
		OTU001021	0.00234941	0.00018137	0.00391511	0.00214863	Phloem	36.4482	2.81373	60.7381	0
		OTU001083	0	0.00011122	0.00448574	0.00153232	Phloem	0	2.41943	97.5806	0.028

## Sheet: Table S9
Table S9 OTUs enriched in seasons
Bacteria	OTU number	Jun(%)	Aug(%)	Oct(%)	Enriched	Jun_ratio(%)	Aug_ratio(%)	Oct_ratio(%)	q-value		Fungi	OTU number	Jun(%)	Aug(%)	Oct(%)	Enriched	Jun_ratio(%)	Aug_ratio(%)	Oct_ratio(%)	p-value	q-value
Soil	OTU000017	0.603622	2.79961	0.347106	Aug	16.0951	74.6495	9.25533	0.00511965		Soil	OTU000002.1	12.1599	43.1391	27.1378	Aug	14.7506	52.3299	32.9195	0.00290003	0.0190867
	OTU000028	1.26197	1.7256	0.371684	Aug	37.567	51.3685	11.0645	0.010311			OTU000014.1	1.96466	2.7601	0.159495	Aug	40.2244	56.5101	3.26549	0.00263658	0.0185589
	OTU000032	0.743095	1.63105	0.218342	Aug	28.6634	62.9146	8.42208	0.00744179			OTU000039.1	0.503705	0.812089	0.0901753	Aug	35.8262	57.7601	6.41375	0.00906165	0.039339
	OTU000039	0.266482	1.44628	0.198839	Aug	13.9403	75.658	10.4017	0.00489288			OTU000048.1	0.00646167	0.732936	0.00616156	Aug	0.866687	98.3069	0.826434	0.00151542	0.0150345
	OTU000057	0.204984	1.32981	0.224372	Aug	11.6524	75.5932	12.7545	0.00567079			OTU000088.1	0.0104519	0.416163	0.0374946	Aug	2.25203	89.6692	8.07881	0.01354	0.0477062
	OTU000080	0.185019	1.02262	0.0529064	Aug	14.6777	81.1251	4.19712	0.0072177			OTU000094.1	0.0162634	0.298697	0.00518256	Aug	5.08005	93.3011	1.61882	0.0106492	0.0427101
	OTU000095	0.3554	0.669136	0.0976747	Aug	31.6696	59.6266	8.70377	0.00758896			OTU000123.1	0.00234833	0.201531	0.0138421	Aug	1.0786	92.5637	6.35773	0.00540585	0.0279179
	OTU000102	0.190796	0.466207	0.255711	Aug	20.9042	51.0792	28.0165	0.0457798			OTU000141.1	0.056569	0.106986	0.00197744	Aug	34.174	64.6314	1.1946	0.00253314	0.0183765
	OTU000118	0.103143	0.59828	0.14632	Aug	12.1667	70.5734	17.2599	0.0119677			OTU000154.1	0.00081544	0.172684	0.000282	Aug	0.469233	99.3685	0.162273	0.00174525	0.0168707
	OTU000129	0.180286	0.551303	0.0622184	Aug	22.7116	69.4505	7.83797	0.0127532			OTU000239.1	0.001527	0.0543371	0.00092156	Aug	2.68906	95.6881	1.62287	0.00470132	0.0253199
	OTU000135	0.217664	0.387026	0.1674	Aug	28.1915	50.127	21.6814	0.0745177			OTU000253.1	0.00022756	0.0609252	0.00010211	Aug	0.371497	99.4618	0.166697	0.00923295	0.039339
	OTU000147	0.22885	0.43989	0.0286333	Aug	32.816	63.0781	4.10588	0.00551904			OTU000258.1	0	0.0558783	0.00018489	Aug	0	99.6702	0.329788	0.00379183	0.0219926
	OTU000136	0.151617	0.41973	0.0942339	Aug	22.7796	63.0622	14.1582	0.0083251			OTU000263.1	0.0235277	0.029172	0.00019544	Aug	44.4799	55.1507	0.369486	0.0138467	0.0479203
	OTU000164	0.138346	0.405428	0.0393641	Aug	23.7244	69.5252	6.75039	0.00713757			OTU000279.1	0.00848522	0.0356659	0	Aug	19.2186	80.7814	0	0.00579339	0.0288267
	OTU000025	0.0888548	0.382441	0.042911	Aug	17.28	74.375	8.34508	0.010311			OTU000330.1	0	0.0253256	0	Aug	0	100	0	0.00293642	0.0190867
	OTU000111	0.132839	0.323278	0.0513534	Aug	26.1767	63.7038	10.1195	0.0387385			OTU000340.1	0.00062133	0.028458	0.00052811	Aug	2.09856	96.1177	1.78371	0.00142762	0.0150345
	OTU000185	0.120589	0.204061	0.175118	Aug	24.1289	40.8312	35.0399	0.034831			OTU000344.1	0.00472156	0.0263628	0.000132	Aug	15.1253	84.4519	0.422855	0.0127895	0.0474154
	OTU000182	0.133778	0.297885	0.0621984	Aug	27.0881	60.3176	12.5943	0.0352124			OTU000355.1	0.00034122	0.0275429	0.000372	Aug	1.2076	97.4759	1.31653	0.000585527	0.0121925
	OTU000191	0.162598	0.213438	0.0937516	Aug	34.6109	45.4329	19.9562	0.0535248			OTU000358.1	0	0.0297278	0	Aug	0	100	0	0.00293642	0.0190867
	OTU000202	0.134674	0.164914	0.0893929	Aug	34.6223	42.3964	22.9813	0.0229469			OTU000390.1	0	0.0208642	0.00011833	Aug	0	99.4361	0.563945	0.00895021	0.039339
	OTU000083	0.0767666	0.239926	0.0550012	Aug	20.6532	64.5494	14.7975	0.0693222			OTU000504.1	0	0.0133396	0	Aug	0	100	0	0.0112699	0.0430678
	OTU000217	0.151118	0.18073	0.0498571	Aug	39.5902	47.3481	13.0617	0.0106875			OTU000005.1	10.3871	1.31675	0.99728	Jun	81.7808	10.3672	7.85192	0.000323265	0.0118852
	OTU000216	0.0474873	0.265849	0.0526517	Aug	12.9751	72.6387	14.3862	0.0205477			OTU000006.1	6.00833	4.59774	2.1222	Jun	47.2046	36.1223	16.6731	0.0138857	0.0479203
	OTU000206	0.0476751	0.28767	0.0212406	Aug	13.3699	80.6735	5.95665	0.00769028			OTU000007.1	8.61971	0.163502	2.64806	Jun	75.4046	1.4303	23.1651	4.06256e-05	0.0118852
	OTU000254	0.0253058	0.246772	0.0240532	Aug	8.54548	83.332	8.12251	0.0130731			OTU000019.1	1.55459	0.148089	1.13038	Jun	54.8733	5.22717	39.8996	0.000447982	0.0118852
	OTU000263	0.074449	0.163542	0.0256352	Aug	28.2404	62.0355	9.72409	0.011651			OTU000026.1	1.63189	0.77459	0.0479798	Jun	66.4867	31.5585	1.9548	0.00203804	0.0176796
	OTU000013	0.110961	0.125412	0.0288494	Aug	41.837	47.2855	10.8775	0.00980042			OTU000036.1	0.853073	0.068784	0.658267	Jun	53.9877	4.35308	41.6592	0.000919959	0.0135138
	OTU000283	0.0563586	0.103809	0.0671216	Aug	24.796	45.6726	29.5314	0.0762488			OTU000041.1	0.99462	0.0818267	0.163352	Jun	80.2243	6.6	13.1757	0.00317857	0.019972
	OTU000312	0.0844444	0.0854808	0.0522037	Aug	38.016	38.4825	23.5015	0.0429153			OTU000042.1	0.827218	0.0218416	0.234905	Jun	76.3141	2.01497	21.6709	0.000353067	0.0118852
	OTU000218	0.0861431	0.0918269	0.0353234	Aug	40.3871	43.0519	16.561	0.0143197			OTU000043.1	0.554832	0.464625	0.0203997	Jun	53.3566	44.6816	1.96178	0.00076444	0.0131014
	OTU000325	0.081638	0.0844674	0.0434933	Aug	38.9497	40.2996	20.7508	0.0250183			OTU000061.1	0.55107	0.015595	0.0545207	Jun	88.7126	2.51052	8.77688	0.00458778	0.0250666
	OTU000328	0.0396617	0.0872378	0.0808468	Aug	19.0914	41.9925	38.9161	0.0312243			OTU000066.1	0.438543	0.229775	0.00766156	Jun	64.8751	33.9914	1.1334	0.00447535	0.0248119
	OTU000326	0.0662188	0.0894633	0.0504457	Aug	32.1251	43.4019	24.473	0.066585			OTU000070.1	0.495635	0.00619956	0.0625968	Jun	87.8114	1.09837	11.0902	0.00017376	0.0118852
	OTU000336	0.0710351	0.0971268	0.0343954	Aug	35.0691	47.9503	16.9806	0.0387385			OTU000072.1	0.359275	0.163566	0.0210444	Jun	66.0572	30.0735	3.86928	0.00372536	0.0219447
	OTU000247	0.0233124	0.135797	0.0315601	Aug	12.2266	71.2211	16.5523	0.0220352			OTU000075.1	0.210471	0.00269689	0.179653	Jun	53.5794	0.686544	45.7341	0.00109043	0.0141756
	OTU000023	0.0492617	0.124093	0.0193657	Aug	25.5613	64.3901	10.0486	0.00452385			OTU000090.1	0.358636	0.00596144	0.00243711	Jun	97.7118	1.62422	0.664	0.000646817	0.0121925
	OTU000322	0.0475307	0.100844	0.0368097	Aug	25.6666	54.4561	19.8773	0.0222192			OTU000102.1	0.211283	0.00365822	0.0639809	Jun	75.7498	1.31156	22.9386	0.00363521	0.0219447
	OTU000053	0.025061	0.136062	0.0161494	Aug	14.137	76.753	9.10998	0.00489288			OTU000109.1	0.206472	0.00460722	0.0252162	Jun	87.3787	1.94977	10.6715	0.00186395	0.0171392
	OTU000313	0.0412592	0.0735303	0.0525661	Aug	24.6536	43.9366	31.4098	0.0250183			OTU000112.1	0.163434	0.00227067	0.0740264	Jun	68.1739	0.947173	30.8789	0.00227599	0.0182563
	OTU000382	0.0612324	0.0769776	0.0203792	Aug	38.6107	48.539	12.8503	0.034831			OTU000119.1	0.172382	0.00279778	0.0238238	Jun	86.6226	1.40589	11.9715	0.00148867	0.0150345
	OTU000393	0.0582986	0.0600773	0.0398524	Aug	36.8446	37.9688	25.1867	0.0604899			OTU000121.1	0.227075	0.00226589	0.00078211	Jun	98.6755	0.984642	0.339866	0.000222311	0.0118852
	OTU000399	0.0113289	0.123409	0.0119606	Aug	7.72257	84.1243	8.15316	0.0215398			OTU000126.1	0.109464	0.00165889	0.0777964	Jun	57.9422	0.878094	41.1797	0.00147176	0.0150345
	OTU000392	0.0633086	0.0640556	0.0220044	Aug	42.3841	42.8842	14.7316	0.0130731			OTU000133.1	0.114887	0.0450479	0.00107744	Jun	71.353	27.9779	0.669165	0.00223787	0.0182563
	OTU000427	0.032747	0.0691268	0.0353396	Aug	23.8658	50.3791	25.7552	0.0135552			OTU000146.1	0.17042	0.00100778	0.00542767	Jun	96.3612	0.569834	3.06899	0.00637382	0.0308068
	OTU000441	0.0428317	0.0582872	0.0285429	Aug	33.0334	44.9533	22.0133	0.0739921			OTU000150.1	0.094271	0.00166178	0.0426817	Jun	68.0095	1.19885	30.7916	0.00185326	0.0171392
	OTU000453	0.0248357	0.0606797	0.0392716	Aug	19.9025	48.6266	31.4709	0.0373623			OTU000168.1	0.108965	0.00029167	0.00088644	Jun	98.9304	0.264811	0.80481	0.000207134	0.0118852
	OTU000458	0.0322321	0.0725632	0.0200529	Aug	25.817	58.1211	16.0618	0.0183572			OTU000174.1	0.0782334	0.00066489	0.00782133	Jun	90.2142	0.766712	9.0191	0.0026583	0.0185589
	OTU000011	0.0355932	0.0747883	0.0117904	Aug	29.1337	61.2156	9.65069	0.00489288			OTU000175.1	0.0778252	0.00071978	0.0101557	Jun	87.7392	0.811471	11.4494	0.00368538	0.0219447
	OTU000468	0.023345	0.0852439	0.0128508	Aug	19.2235	70.1944	10.582	0.00789359			OTU000192.1	0.0654317	0.00053156	0.00790922	Jun	88.5738	0.719565	10.7066	0.00655494	0.0312812
	OTU000471	0.0411109	0.0632334	0.0149516	Aug	34.4613	53.0055	12.5332	0.011651			OTU000195.1	0.0511621	0.000747	0.0176384	Jun	73.5642	1.07409	25.3617	0.00939126	0.039339
	OTU000445	0.0301697	0.0617192	0.0261183	Aug	25.566	52.3012	22.1328	0.042486			OTU000205.1	0.061035	0.0215176	0	Jun	73.9347	26.0653	0	0.00108	0.0141756
	OTU000480	0.0276594	0.0671879	0.0203682	Aug	24.0067	58.3149	17.6784	0.042486			OTU000212.1	0.0549772	0.00170267	0.012268	Jun	79.7373	2.4695	17.7931	0.0139821	0.0479203
	OTU000436	0.019507	0.0476302	0.0344222	Aug	19.2075	46.8989	33.8937	0.0457798			OTU000231.1	0.0569079	0.00011311	0.00046878	Jun	98.9878	0.196748	0.815414	0.0133385	0.0477062
	OTU000514	0.0184067	0.0702033	0.00565589	Aug	19.5263	74.4737	5.99993	0.00791967			OTU000238.1	0.0584243	0.00044944	0.000188	Jun	98.9207	0.760966	0.318311	0.0020634	0.0176796
	OTU000018	0.0149839	0.0512571	0.0260583	Aug	16.234	55.5336	28.2324	0.0147694			OTU000241.1	0.0354576	0.0132119	0	Jun	72.8538	27.1462	0	0.00963704	0.0398788
	OTU000537	0.0139093	0.0539841	0.0215812	Aug	15.5456	60.3345	24.1199	0.00594706			OTU000269.1	0.046508	0	0.00268789	Jun	94.5364	0	5.46365	0.00028143	0.0118852
	OTU000115	0.0144723	0.0457931	0.00389056	Aug	22.558	71.3778	6.06422	0.00597765			OTU000298.1	0.0401192	0.00044	0.00018633	Jun	98.4628	1.07987	0.457301	0.00338765	0.0209368
	OTU000599	0.00800033	0.047015	0.00566256	Aug	13.1849	77.4829	9.33216	0.0110621			OTU000299.1	0.0233919	0	0.0108892	Jun	68.2355	0	31.7645	0.00145149	0.0150345
	OTU000831	0.0175443	0.0218097	0.000285	Aug	44.2603	55.0207	0.718989	0.0130269			OTU000302.1	0.0329073	0.00010633	0.00222911	Jun	93.3733	0.301707	6.32501	0.00675135	0.0318157
	OTU000866	0.00156033	0.0270599	0.00602289	Aug	4.50401	78.1105	17.3855	0.0495376			OTU000306.1	0.0306532	0.00114889	0.00064233	Jun	94.4791	3.5411	1.97978	0.0109527	0.0430123
	OTU000038	0.00896378	0.021494	0.00177767	Aug	27.8072	66.6781	5.51464	0.0205303			OTU000321.1	0.0250468	0.00010633	0.00037333	Jun	98.1209	0.416548	1.46252	0.000455412	0.0118852
	OTU000965	0.012796	0.0160754	0.00015889	Aug	44.078	55.3746	0.547324	0.0650414			OTU000322.1	0.0289613	0	9.4e-05	Jun	99.6765	0	0.323521	0.00895021	0.039339
	OTU000012	4.78755	3.99479	1.43507	Jun	46.8568	39.0979	14.0453	0.00551904			OTU000349.1	0.0208482	0.00042556	0.00018667	Jun	97.1472	1.983	0.869833	0.00508279	0.0266501
	OTU000021	1.69476	1.30038	0.947286	Jun	42.9878	32.9842	24.028	0.0221029			OTU000352.1	0.0238327	0.00011311	0	Jun	99.5276	0.472359	0	0.00246844	0.0183765
	OTU000015	1.76575	0.743616	0.385116	Jun	61.004	25.6908	13.3052	0.00489288			OTU000394.1	0.0187081	0.00015933	0.00010211	Jun	98.6218	0.839925	0.538284	0.000287395	0.0118852
	OTU000035	1.53576	0.694944	0.462818	Jun	57.0167	25.8006	17.1826	0.0771998			OTU000422.1	0.015834	0.00013356	0.00011833	Jun	98.4341	0.830293	0.735614	0.0113096	0.0430678
	OTU000034	1.25545	0.428181	0.914964	Jun	48.3127	16.4774	35.2099	0.0294352			OTU000456.1	0.0221684	0.00011967	0	Jun	99.4631	0.536923	0	0.010856	0.0430123
	OTU000031	0.896314	0.788883	0.480704	Jun	41.383	36.4229	22.1942	0.0312243			OTU000543.1	0.0133211	0	0.00011833	Jun	99.1195	0	0.880468	0.0130801	0.0474154
	OTU000044	0.854033	0.583737	0.498209	Jun	44.1138	30.152	25.7342	0.0405314			OTU000546.1	0.012993	0	9.3e-05	Jun	99.2893	0	0.710683	0.00199039	0.0176796
	OTU000001	0.95803	0.755742	0.172585	Jun	50.7873	40.0636	9.1491	0.00397757			OTU000004.1	0.415519	0.101281	10.8064	Oct	3.66963	0.894458	95.4359	0.000516776	0.0118852
	OTU000058	1.16278	0.239326	0.445916	Jun	62.9203	12.9503	24.1293	0.00709338			OTU000009.1	1.80956	0.549628	3.23482	Oct	32.3482	9.82529	57.8265	0.00118804	0.0141915
	OTU000061	0.709598	0.570322	0.427598	Jun	41.5573	33.4006	25.0421	0.0693222			OTU000030.1	0.026322	0.0219593	1.3927	Oct	1.82667	1.52392	96.6494	0.00581122	0.0288267
	OTU000068	0.708414	0.275215	0.474512	Jun	48.5834	18.8744	32.5422	0.00489288			OTU000031.1	0.0384819	0.0147146	1.64819	Oct	2.2618	0.864857	96.8733	0.00309559	0.0197803
	OTU000072	1.15327	0.158373	0.00594411	Jun	87.529	12.0199	0.451135	0.00489288			OTU000054.1	0.0162923	0.00576956	0.601699	Oct	2.61195	0.924963	96.4631	0.00108832	0.0141756
	OTU000074	0.554197	0.50153	0.269188	Jun	41.8289	37.8537	20.3174	0.022702			OTU000064.1	0.00232611	0.00178578	0.62941	Oct	0.367171	0.281882	99.3509	0.000221236	0.0118852
	OTU000076	0.541145	0.481566	0.262756	Jun	42.0971	37.4623	20.4405	0.018451			OTU000073.1	0.0713024	0.00384989	0.399577	Oct	15.0196	0.810965	84.1694	0.00253469	0.0183765
	OTU000089	0.569146	0.296721	0.259904	Jun	50.5561	26.3572	23.0868	0.034831			OTU000081.1	0.13985	0.00268211	0.177801	Oct	43.6576	0.837288	55.5051	0.00402532	0.0229931
	OTU000093	0.454073	0.305025	0.279498	Jun	43.7199	29.369	26.9112	0.0344479			OTU000083.1	0.128042	0.0995478	0.162932	Oct	32.7875	25.491	41.7215	0.0144861	0.0492004
	OTU000103	0.622568	0.122457	0.301443	Jun	59.4923	11.7019	28.8057	0.00489288			OTU000084.1	0.0039	0.00248678	0.384465	Oct	0.99782	0.636246	98.3659	0.000931987	0.0135138
	OTU000107	0.474266	0.226566	0.273714	Jun	48.6653	23.2484	28.0863	0.0119677			OTU000085.1	0.0629169	0.00734011	0.239846	Oct	20.289	2.36699	77.344	0.00804691	0.0369962
	OTU000101	0.499989	0.214008	0.221448	Jun	53.4493	22.8777	23.673	0.0382447			OTU000092.1	0.0730894	0.00429444	0.195443	Oct	26.7897	1.57405	71.6363	0.00837066	0.0380209
	OTU000110	0.618657	0.170962	0.130518	Jun	67.2353	18.5801	14.1847	0.0130731			OTU000101.1	0.00376589	0.002035	0.218287	Oct	1.68054	0.908128	97.4113	0.000841446	0.0135138
	OTU000098	0.383475	0.326106	0.218641	Jun	41.3129	35.1323	23.5548	0.0312243			OTU000104.1	0.0326543	0.0205239	0.171261	Oct	14.5493	9.14452	76.3062	0.0128574	0.0474154
	OTU000002	0.465851	0.38981	0.0644733	Jun	50.6285	42.3645	7.00695	0.00397757			OTU000116.1	0.002557	0.00329978	0.188166	Oct	1.31789	1.70072	96.9814	0.000477192	0.0118852
	OTU000112	0.361726	0.195092	0.332832	Jun	40.6594	21.929	37.4116	0.0143197			OTU000122.1	0.0517882	0.00297289	0.144032	Oct	26.0513	1.49547	72.4532	0.00444291	0.0248119
	OTU000120	0.386228	0.333958	0.132179	Jun	45.3126	39.1802	15.5073	0.0130731			OTU000139.1	0.00103878	0.00087111	0.116238	Oct	0.879219	0.737304	98.3835	0.000535939	0.0118852
	OTU000126	0.388785	0.362692	0.0821592	Jun	46.6373	43.5072	9.85553	0.0090337			OTU000140.1	0.0385989	0.0235824	0.0776286	Oct	27.6081	16.8675	55.5244	0.0122897	0.0463323
	OTU000130	0.636016	0.0954286	0.0943423	Jun	77.0194	11.5561	11.4245	0.00808905			OTU000143.1	0.0247409	0.00135156	0.0996357	Oct	19.6781	1.07499	79.2469	0.00508968	0.0266501
	OTU000116	0.414242	0.187046	0.208482	Jun	51.1555	23.0987	25.7458	0.0221029			OTU000148.1	0.00148967	0.00141278	0.111964	Oct	1.29687	1.22993	97.4732	0.000640005	0.0121925
	OTU000133	0.415161	0.241074	0.134003	Jun	52.5362	30.5065	16.9573	0.00489288			OTU000157.1	0.0290704	0.00138133	0.0751786	Oct	27.5209	1.3077	71.1714	0.00243768	0.0183765
	OTU000005	0.31183	0.297651	0.131437	Jun	42.087	40.1733	17.7397	0.0433072			OTU000169.1	0.00188856	0.00019756	0.106886	Oct	1.73307	0.181294	98.0856	0.00124223	0.0141915
	OTU000124	0.344365	0.208121	0.158024	Jun	48.4673	29.2918	22.2409	0.018451			OTU000189.1	0.00120733	0.00042478	0.062381	Oct	1.88607	0.663583	97.4504	0.00123603	0.0141915
	OTU000010	0.367329	0.23033	0.0480532	Jun	56.8874	35.6707	7.4419	0.00730735			OTU000193.1	0.015299	0.00062833	0.0571514	Oct	20.9349	0.859798	78.2053	0.00251386	0.0183765
	OTU000022	0.291176	0.259073	0.0627992	Jun	47.4965	42.2598	10.2438	0.00489288			OTU000216.1	0.00038178	0.00080144	0.0609234	Oct	0.614717	1.29043	98.0949	0.000864747	0.0135138
	OTU000161	0.253169	0.213796	0.104379	Jun	44.3111	37.4199	18.2691	0.011594			OTU000222.1	0.00010467	9.878e-05	0.0644114	Oct	0.161991	0.152875	99.6851	0.000367775	0.0118852
	OTU000157	0.256076	0.0573761	0.240001	Jun	46.2687	10.3669	43.3643	0.010311			OTU000226.1	0.0163726	0.00126133	0.03491	Oct	31.1598	2.40053	66.4397	0.0134554	0.0477062
	OTU000165	0.220061	0.171348	0.11673	Jun	43.3072	33.7207	22.972	0.03499			OTU000228.1	0.0287921	0.00016811	0.0324476	Oct	46.8867	0.27376	52.8395	0.00932923	0.039339
	OTU000189	0.320298	0.072049	0.107267	Jun	64.1091	14.4209	21.47	0.012182			OTU000232.1	0.00027178	0.00094711	0.0426246	Oct	0.619887	2.16021	97.2199	0.00761048	0.0354216
	OTU000181	0.23458	0.110713	0.148872	Jun	47.4699	22.4041	30.126	0.018451			OTU000233.1	0.00145211	0.00476867	0.0383728	Oct	3.25632	10.6936	86.05	0.0104401	0.0423217
	OTU000108	0.231898	0.094443	0.0814863	Jun	56.8618	23.1576	19.9806	0.00597765			OTU000236.1	0.00040811	0.00085311	0.0501292	Oct	0.794136	1.66006	97.5458	0.00122594	0.0141915
	OTU000214	0.16878	0.0802387	0.134691	Jun	43.9864	20.9113	35.1023	0.0119677			OTU000248.1	0.00127644	0.00070533	0.0391616	Oct	3.10242	1.71432	95.1833	0.0097317	0.0398788
	OTU000196	0.307754	0.0451929	0.002023	Jun	86.6986	12.7315	0.569907	0.0119376			OTU000254.1	0.00465722	0.00037067	0.0415049	Oct	10.0085	0.796578	89.195	0.0146685	0.0493753
	OTU000219	0.18233	0.0552743	0.123484	Jun	50.4946	15.3077	34.1977	0.00489288			OTU000265.1	0.00012722	0.00033111	0.0373661	Oct	0.336343	0.875386	98.7883	0.000230508	0.0118852
	OTU000232	0.19372	0.0867492	0.0717277	Jun	55.0033	24.6309	20.3658	0.0535248			OTU000273.1	0.00087389	0.00015933	0.0317442	Oct	2.66613	0.486097	96.8478	0.00214774	0.0179933
	OTU000186	0.135139	0.126904	0.0602994	Jun	41.924	39.3694	18.7066	0.0534757			OTU000297.1	0.000123	0.00042367	0.0327242	Oct	0.369693	1.2734	98.3569	0.000526201	0.0118852
	OTU000243	0.189157	0.112268	0.00476856	Jun	61.7769	36.6658	1.55737	0.0106875			OTU000305.1	0.00676989	0.00016811	0.021074	Oct	24.1678	0.600136	75.232	0.0111898	0.0430678
	OTU000145	0.159811	0.09343	0.0617129	Jun	50.741	29.6647	19.5943	0.034831			OTU000320.1	0.00033022	0.00039878	0.0230182	Oct	1.39056	1.67927	96.9302	0.00917653	0.039339
	OTU000004	0.185604	0.0928467	0.0330472	Jun	59.5844	29.8065	10.6091	0.00489288			OTU000367.1	0.00074422	0.00019756	0.0177703	Oct	3.97721	1.05579	94.967	0.0059102	0.028937
	OTU000239	0.140212	0.0877663	0.0722062	Jun	46.7086	29.2375	24.0539	0.0714267			OTU000373.1	0	0	0.0189839	Oct	0	0	100	0.00293642	0.0190867
	OTU000261	0.135534	0.0790624	0.0713016	Jun	47.4063	27.6541	24.9395	0.0263499			OTU000384.1	0.00063622	0	0.0179674	Oct	3.41986	0	96.5801	0.00550266	0.0280338
	OTU000281	0.185527	0.0700692	0.0174523	Jun	67.9465	25.6619	6.39167	0.007156			OTU000415.1	0.00010467	0	0.016752	Oct	0.620941	0	99.3791	0.000764539	0.0131014
	OTU000233	0.160038	0.0528284	0.0395929	Jun	63.3916	20.9255	15.6829	0.00630943			OTU000447.1	0.00010467	0	0.0143243	Oct	0.725414	0	99.2746	0.0130801	0.0474154
	OTU000249	0.129878	0.0582656	0.0613328	Jun	52.0603	23.3551	24.5846	0.0168871		Root	OTU000018.0	0.0320093	3.1719	0.00030733	Aug	0.998976	98.9914	0.00959143	0.000294725	0.00592129
	OTU000291	0.132535	0.106153	0.0158704	Jun	52.0646	41.7009	6.23449	0.0293549			OTU000039.0	0.00340789	1.13349	0.00019656	Aug	0.299701	99.683	0.0172861	0.000618268	0.00677913
	OTU000298	0.11776	0.0955938	0.0294632	Jun	48.4974	39.3687	12.1339	0.0246391			OTU000048.0	0.266152	0.759557	0.00010344	Aug	25.9455	74.0444	0.0100837	0.0010287	0.00941072
	OTU000280	0.11504	0.0363413	0.0775401	Jun	50.253	15.875	33.8719	0.0222192			OTU000051.0	0.00291656	1.1028	0	Aug	0.263771	99.7362	0	0.00405003	0.0233359
	OTU000303	0.112128	0.0289328	0.0843941	Jun	49.7341	12.8331	37.4328	0.0130269			OTU000059.0	0	0.573293	0.00010322	Aug	0	99.982	0.0180015	0.000383565	0.00592129
	OTU000318	0.104164	0.0704959	0.0442276	Jun	47.5879	32.2065	20.2056	0.0278405			OTU000085.0	0.00156578	0.328985	0	Aug	0.473688	99.5263	0	0.0156554	0.0486153
	OTU000042	0.121306	0.0312443	0.0646183	Jun	55.858	14.3871	29.7549	0.0130731			OTU000062.0	0.00933178	0.098023	0.0612698	Aug	5.53406	58.1309	36.335	0.0131359	0.043835
	OTU000341	0.0878203	0.0825543	0.0286066	Jun	44.135	41.4885	14.3765	0.010311			OTU000124.0	0.00027633	0.183309	0	Aug	0.150518	99.8495	0	0.0411219	0.0898859
	OTU000346	0.0798312	0.077992	0.0325163	Jun	41.9415	40.9752	17.0833	0.0250808			OTU000137.0	0.0252818	0.173093	0	Aug	12.7445	87.2555	0	0.0126397	0.043835
	OTU000352	0.0830108	0.0336803	0.0694126	Jun	44.6046	18.0976	37.2978	0.0143197			OTU000093.0	0.00094711	0.0786578	0.0559927	Aug	0.698471	58.0083	41.2933	0.0207105	0.0574776
	OTU000357	0.111775	0.0394728	0.033252	Jun	60.5827	21.3945	18.0228	0.0124004			OTU000150.0	0.000992	0.152819	0.00190067	Aug	0.637075	98.1423	1.22064	0.0470583	0.101073
	OTU000094	0.0999349	0.0373836	0.0393811	Jun	56.5564	21.1566	22.287	0.0162202			OTU000153.0	0.001489	0.152204	0	Aug	0.968817	99.0312	0	0.0488634	0.102282
	OTU000360	0.109349	0.0262658	0.040917	Jun	61.943	14.8788	23.1783	0.042969			OTU000176.0	0	0.077149	0	Aug	0	100	0	0.0112699	0.0412898
	OTU000370	0.0835843	0.0341596	0.0505966	Jun	49.652	20.292	30.0561	0.0135467			OTU000199.0	0.00023678	0.0666714	0	Aug	0.353888	99.6461	0	0.0411219	0.0898859
	OTU000412	0.0650594	0.0562207	0.0282251	Jun	43.5165	37.6045	18.879	0.0294352			OTU000207.0	0	0.0658603	0	Aug	0	100	0	0.00293642	0.0185973
	OTU000413	0.0631313	0.0592236	0.0239164	Jun	43.1604	40.4888	16.3507	0.0575102			OTU000237.0	0	0.0674912	0	Aug	0	100	0	0.0392941	0.0898671
	OTU000418	0.0675181	0.0433589	0.0349864	Jun	46.2886	29.7257	23.9857	0.0332252			OTU000282.0	0	0.0370514	0	Aug	0	100	0	0.0392941	0.0898671
	OTU000420	0.0683076	0.0526287	0.0254011	Jun	46.6781	35.9639	17.3579	0.0143197			OTU000295.0	0	0.0223932	0.00948844	Aug	0	70.2386	29.7614	0.0324833	0.0818711
	OTU000307	0.0723049	0.0356856	0.0359518	Jun	50.2319	24.7916	24.9765	0.0433072			OTU000314.0	0	0.0250518	0	Aug	0	100	0	0.0392941	0.0898671
	OTU000424	0.0830801	0.035865	0.0241413	Jun	58.0629	25.0653	16.8719	0.0128412			OTU000348.0	0	0.0176989	0	Aug	0	100	0	0.0112699	0.0412898
	OTU000417	0.1095	0.0233459	0.00063511	Jun	82.0341	17.4901	0.475806	0.0077846			OTU000383.0	0	0.0139846	0	Aug	0	100	0	0.0392941	0.0898671
	OTU000437	0.0591547	0.0417877	0.0211248	Jun	48.4608	34.2334	17.3059	0.0143197			OTU000006.0	19.8831	0.208876	0.00416356	Jun	98.9399	1.03938	0.0207182	5.43482e-05	0.003356
	OTU000516	0.0513621	0.0198549	0.029582	Jun	50.955	19.6975	29.3475	0.0689642			OTU000019.0	2.03773	0.10347	1.14322	Jun	62.0424	3.15031	34.8073	0.0152732	0.0486153
	OTU000008	0.0543212	0.0220626	0.013022	Jun	60.7581	24.6769	14.5651	0.0214308			OTU000026.0	1.31448	0.758491	0.056733	Jun	61.7212	35.6149	2.6639	0.00406196	0.0233359
	OTU000572	0.0523863	0.013813	0.015436	Jun	64.1711	16.9204	18.9085	0.018451			OTU000027.0	1.18134	0.108252	0.4622	Jun	67.4361	6.17951	26.3844	0.0157458	0.0486153
	OTU000294	0.0422323	0.0224249	0.0140422	Jun	53.6628	28.4943	17.8428	0.0194383			OTU000028.0	1.18752	0.00701722	0.331706	Jun	77.8068	0.45977	21.7335	0.0139995	0.0454982
	OTU000554	0.0545324	0.0113341	0.0112657	Jun	70.6999	14.6944	14.6057	0.007156			OTU000034.0	0.908291	0.0718223	0.395842	Jun	66.0117	5.21981	28.7685	0.0198048	0.057266
	OTU000717	0.0542352	0.00207889	0.00033144	Jun	95.7449	3.67	0.585112	0.00489288			OTU000045.0	0.999514	0.0180854	0	Jun	98.2227	1.77726	0	0.00515791	0.0283112
	OTU000736	0.03125	0.0170992	0.00082433	Jun	63.5504	34.7732	1.67637	0.00929598			OTU000044.0	0.842068	0.00295	0	Jun	99.6509	0.349105	0	0.000599441	0.00677913
	OTU000750	0.0470111	0.00086733	0.000167	Jun	97.8472	1.80523	0.347588	0.00397757			OTU000055.0	0.400966	0.245413	0.0301244	Jun	59.2704	36.2767	4.45297	0.0234532	0.0629666
	OTU000789	0.034442	0.00227611	0	Jun	93.8011	6.19888	0	0.0113846			OTU000056.0	0.621117	0.00500589	0.0242207	Jun	95.506	0.76973	3.72429	0.0286564	0.0731262
	OTU000905	0.0301502	0.00336889	0	Jun	89.9493	10.0507	0	0.0174281			OTU000054.0	0.503479	0.0445772	0.013971	Jun	89.5827	7.93151	2.48582	0.0377571	0.0898671
	OTU001025	0.0152554	0.00943933	0.00083478	Jun	59.756	36.9741	3.26986	0.0497718			OTU000060.0	0.444172	0.0981907	0	Jun	81.8958	18.1042	0	0.00553302	0.028472
	OTU001125	0.0130157	0.00756056	0	Jun	63.2559	36.7441	0	0.0312243			OTU000068.0	0.428136	0.00447622	0	Jun	98.9653	1.0347	0	0.000340591	0.00592129
	OTU000019	1.12099	1.10104	2.19355	Oct	25.3871	24.9354	49.6775	0.0294352			OTU000070.0	0.4335	0.00128978	0	Jun	99.7034	0.296644	0	0.00023638	0.00592129
	OTU000033	0.718559	0.692733	1.29054	Oct	26.5953	25.6394	47.7653	0.0143197			OTU000066.0	0.485663	0.00387467	0	Jun	99.2085	0.791495	0	0.000815587	0.00774808
	OTU000043	0.509099	0.729517	0.769324	Oct	25.3543	36.3316	38.3141	0.0187386			OTU000074.0	0.234714	0.00143922	0.200803	Jun	53.7157	0.329374	45.955	0.0450752	0.097663
	OTU000048	0.480171	0.518547	0.952946	Oct	24.6032	26.5695	48.8273	0.00489288			OTU000057.0	0.364657	0.00087556	0.0244948	Jun	93.4952	0.224487	6.28028	0.00580352	0.0286694
	OTU000050	0.486453	0.453995	0.979327	Oct	25.3391	23.6483	51.0126	0.00489288			OTU000078.0	0.320433	0.00874078	0.0196172	Jun	91.8696	2.50602	5.62434	0.038048	0.0898671
	OTU000054	0.540769	0.40988	0.873681	Oct	29.6421	22.4674	47.8905	0.00897948			OTU000075.0	0.339942	0.00196622	0	Jun	99.4249	0.575073	0	0.000619191	0.00677913
	OTU000056	0.421838	0.392503	0.899458	Oct	24.6142	22.9025	52.4833	0.00489288			OTU000082.0	0.289182	0.0677869	0	Jun	81.0104	18.9896	0	0.000631255	0.00677913
	OTU000059	0.530627	0.456478	0.724507	Oct	31.0016	26.6695	42.3289	0.0205477			OTU000083.0	0.298632	0.00125889	0	Jun	99.5802	0.419782	0	0.000340591	0.00592129
	OTU000062	0.427025	0.438706	0.639097	Oct	28.377	29.1532	42.4698	0.010311			OTU000088.0	0.255325	0.00195833	0.0246762	Jun	90.5538	0.694544	8.7517	0.00894868	0.0394768
	OTU000067	0.284216	0.349383	0.815076	Oct	19.6191	24.1174	56.2635	0.00397757			OTU000089.0	0.235237	0.00032833	0.0429331	Jun	84.4662	0.117893	15.4159	0.0124886	0.043835
	OTU000070	0.310942	0.44606	0.665279	Oct	21.8622	31.3623	46.7755	0.0256499			OTU000107.0	0.177418	0.0524044	0.00630233	Jun	75.1374	22.1935	2.66906	0.0206025	0.0574776
	OTU000073	0.401894	0.309108	0.634544	Oct	29.8685	22.9727	47.1588	0.00489288			OTU000103.0	0.218079	0.00125889	0	Jun	99.426	0.57395	0	0.00145149	0.0119506
	OTU000075	0.268343	0.405421	0.615285	Oct	20.8171	31.4512	47.7317	0.00854142			OTU000113.0	0.198595	0.0118246	0	Jun	94.3805	5.61951	0	0.00542661	0.028472
	OTU000078	0.318491	0.349853	0.544326	Oct	26.2636	28.8498	44.8866	0.00709338			OTU000076.0	0.16338	0.00045811	0.0438242	Jun	78.6758	0.220603	21.1036	0.00675709	0.0314906
	OTU000097	0.24655	0.314245	0.529169	Oct	22.62	28.8308	48.5492	0.00551904			OTU000116.0	0.238723	0.00132344	0	Jun	99.4487	0.551326	0	0.00930042	0.0403018
	OTU000092	0.35712	0.243865	0.473972	Oct	33.2218	22.6861	44.0921	0.0243313			OTU000031.0	0.18462	0.0232481	0.00091578	Jun	88.4264	11.135	0.438626	0.00601666	0.0291029
	OTU000106	0.225128	0.251886	0.492324	Oct	23.2249	25.9854	50.7897	0.0130269			OTU000133.0	0.178013	0.00051778	0	Jun	99.71	0.290022	0	0.00145149	0.0119506
	OTU000104	0.21692	0.290456	0.421129	Oct	23.3623	31.2821	45.3556	0.00730735			OTU000132.0	0.179093	0.00040678	0	Jun	99.7734	0.226619	0	0.0130801	0.043835
	OTU000105	0.202165	0.293597	0.409009	Oct	22.3443	32.4499	45.2058	0.00776651			OTU000140.0	0.13153	0.00032867	0	Jun	99.7507	0.24926	0	0.0130801	0.043835
	OTU000122	0.17302	0.283008	0.358654	Oct	21.2378	34.7384	44.0238	0.00713757			OTU000164.0	0.117319	0.00111533	0	Jun	99.0583	0.94173	0	0.0287176	0.0731262
	OTU000128	0.191741	0.180177	0.440287	Oct	23.6074	22.1837	54.2089	0.00489288			OTU000166.0	0.0914701	0.00010956	0	Jun	99.8804	0.119634	0	0.00895021	0.0394768
	OTU000117	0.246499	0.163902	0.390259	Oct	30.787	20.4708	48.7422	0.0226155			OTU000175.0	0.0907104	0.00010356	0	Jun	99.886	0.114035	0	0.0482242	0.101807
	OTU000131	0.213919	0.19816	0.370883	Oct	27.3218	25.309	47.3692	0.0312243			OTU000190.0	0.0802624	0.00031067	0	Jun	99.6144	0.385575	0	0.00372954	0.0230299
	OTU000134	0.132752	0.297954	0.300803	Oct	18.1477	40.7314	41.1209	0.0122327			OTU000189.0	0.0605941	0.01251	0	Jun	82.8874	17.1126	0	0.0199388	0.057266
	OTU000137	0.153203	0.215056	0.328238	Oct	21.9962	30.8769	47.1269	0.00397757			OTU000196.0	0.0593579	0.0164326	0	Jun	78.3184	21.6816	0	0.0247436	0.065717
	OTU000148	0.176984	0.186975	0.317562	Oct	25.969	27.435	46.596	0.0250808			OTU000192.0	0.0591827	0	0	Jun	100	0	0	0.0112699	0.0412898
	OTU000140	0.160509	0.151637	0.339811	Oct	24.6196	23.2587	52.1217	0.0130269			OTU000228.0	0.0499132	0.00035222	0	Jun	99.2993	0.70072	0	0.0252381	0.0663172
	OTU000150	0.219948	0.145037	0.278009	Oct	34.2068	22.5565	43.2367	0.0423834			OTU000069.0	0.0346252	0.0164511	0.00030567	Jun	67.3878	32.0173	0.594897	0.00482725	0.0270984
	OTU000155	0.200819	0.108897	0.287841	Oct	33.6066	18.2237	48.1696	0.0221029			OTU000236.0	0.0460371	0.00013989	0	Jun	99.6971	0.302943	0	0.0156554	0.0486153
	OTU000156	0.136413	0.163055	0.28231	Oct	23.4476	28.0271	48.5254	0.0293364			OTU000241.0	0.0266082	0.0217064	0	Jun	55.0728	44.9272	0	0.0228446	0.0620067
	OTU000154	0.216789	0.113369	0.254082	Oct	37.1061	19.4046	43.4894	0.0133655			OTU000248.0	0.0423893	0.00046856	0	Jun	98.9067	1.09329	0	0.0100405	0.0412898
	OTU000160	0.168643	0.100459	0.319829	Oct	28.6354	17.0578	54.3067	0.00808905			OTU000251.0	0.052007	0	0	Jun	100	0	0	0.0112699	0.0412898
	OTU000163	0.132324	0.180113	0.25121	Oct	23.4764	31.9549	44.5687	0.0632051			OTU000252.0	0.0490269	0.00010356	0	Jun	99.7892	0.210786	0	0.0347974	0.0859495
	OTU000167	0.118193	0.158163	0.273697	Oct	21.4875	28.7541	49.7583	0.0132416			OTU000254.0	0.0427999	0.00093656	0.001759	Jun	94.0751	2.05858	3.86632	0.00214452	0.015997
	OTU000172	0.140458	0.145742	0.256662	Oct	25.8736	26.847	47.2793	0.0661237			OTU000242.0	0.0420882	0.00041422	0	Jun	99.0254	0.974579	0	0.00550266	0.028472
	OTU000149	0.107673	0.200268	0.217452	Oct	20.4938	38.1177	41.3885	0.0378006			OTU000232.0	0.0388344	0.00010356	0	Jun	99.734	0.265961	0	0.0347974	0.0859495
	OTU000174	0.10921	0.141601	0.272693	Oct	20.8614	27.0487	52.0899	0.0155049			OTU000284.0	0.0372496	0.00031067	0	Jun	99.1729	0.827125	0	0.0186134	0.0547324
	OTU000192	0.135094	0.144863	0.179627	Oct	29.3949	31.5204	39.0847	0.0413737			OTU000267.0	0.0356806	0.00013989	0	Jun	99.6095	0.390531	0	0.0482242	0.101807
	OTU000194	0.00948656	0.0237957	0.408901	Oct	2.14539	5.3814	92.4732	0.00843412			OTU000297.0	0.0354333	0.00010356	0	Jun	99.7086	0.291415	0	0.010856	0.0412898
	OTU000188	0.104432	0.169411	0.172106	Oct	23.4179	37.9889	38.5932	0.0564188			OTU000292.0	0.0348947	0.00020711	0	Jun	99.41	0.590027	0	0.0186134	0.0547324
	OTU000193	0.126729	0.0914783	0.227175	Oct	28.454	20.5393	51.0067	0.00746359			OTU000001.0	14.611	44.5101	53.1469	Oct	13.0144	39.6463	47.3393	0.0184779	0.0547324
	OTU000199	0.164343	0.103312	0.177278	Oct	36.9366	23.2197	39.8437	0.0681232			OTU000014.0	0.80686	0.0970992	1.44538	Oct	34.3441	4.13304	61.5228	0.0133102	0.043835
	OTU000203	0.0453449	0.0900052	0.287436	Oct	10.7253	21.2886	67.9861	0.00397757			OTU000013.0	0	0.00164033	2.28063	Oct	0	0.0718728	99.9281	0.00106845	0.00942527
	OTU000204	0.0983173	0.117149	0.203294	Oct	23.4782	27.9751	48.5467	0.0286036			OTU000024.0	0.0101319	0	2.19389	Oct	0.4597	0	99.5403	4.67494e-05	0.003356
	OTU000198	0.0983634	0.103627	0.211883	Oct	23.7665	25.0383	51.1952	0.007156			OTU000025.0	0.00045756	0.0601398	1.35018	Oct	0.0324332	4.26288	95.7047	0.00570569	0.0286694
	OTU000190	0.115153	0.118215	0.178555	Oct	27.9551	28.6983	43.3466	0.007156			OTU000036.0	0.00162722	0.116756	1.13265	Oct	0.13007	9.33276	90.5372	0.00024569	0.00592129
	OTU000211	0.0927237	0.0893051	0.206955	Oct	23.8374	22.9586	53.204	0.0163699			OTU000038.0	0.00029978	9.511e-05	1.0939	Oct	0.0273947	0.00869142	99.9639	0.000311138	0.00592129
	OTU000208	0.0715937	0.101656	0.210638	Oct	18.6496	26.4806	54.8697	0.0122327			OTU000040.0	0.231156	0.0265791	0.800393	Oct	21.8457	2.5119	75.6424	0.021708	0.0595765
	OTU000209	0.094357	0.0631979	0.226713	Oct	24.555	16.4463	58.9987	0.00808905			OTU000049.0	0.00023678	0.0131179	0.815029	Oct	0.0285834	1.58355	98.3879	0.00220201	0.015997
	OTU000221	0.113602	0.0949423	0.16686	Oct	30.2613	25.2907	44.448	0.007156			OTU000052.0	0.000914	0.00010611	0.715546	Oct	0.127553	0.0148081	99.8576	1.75158e-05	0.00334392
	OTU000197	0.144485	0.0516198	0.17853	Oct	38.5668	13.7787	47.6545	0.010311			OTU000058.0	0.00023678	0.174063	0.42976	Oct	0.0391981	28.8155	71.1453	0.0119621	0.0428209
	OTU000222	0.126214	0.0739731	0.175051	Oct	33.6357	19.7137	46.6507	0.0247393			OTU000073.0	0.183489	0.00055956	0.231293	Oct	44.1778	0.134723	55.6874	0.0113672	0.0412898
	OTU000215	0.0836297	0.0687442	0.215914	Oct	22.7077	18.6659	58.6264	0.007156			OTU000080.0	0.00010156	0.0944389	0.266134	Oct	0.0281584	26.184	73.7878	0.00045989	0.0065699
	OTU000195	0.0983876	0.107242	0.157528	Oct	27.0922	29.5305	43.3773	0.0254473			OTU000109.0	0.109729	0.00055956	0.127018	Oct	46.2393	0.235796	53.5249	0.040827	0.0898859
	OTU000225	0.0888273	0.107824	0.167977	Oct	24.3611	29.5709	46.068	0.010311			OTU000119.0	0.0766124	0.00010956	0.12013	Oct	38.9187	0.0556559	61.0256	0.000478778	0.0065699
	OTU000227	0.115973	0.0869717	0.14646	Oct	33.1916	24.8914	41.917	0.0604899			OTU000105.0	0.0143624	0.00021889	0.161139	Oct	8.17349	0.124568	91.7019	0.000363893	0.00592129
	OTU000210	0.0886116	0.0857589	0.165664	Oct	26.0596	25.2207	48.7197	0.0593519			OTU000125.0	0	0.0826399	0.0866926	Oct	0	48.8033	51.1967	0.0409641	0.0898859
	OTU000238	0.101777	0.0663304	0.173709	Oct	29.7754	19.4053	50.8193	0.012182			OTU000126.0	0	0	0.175195	Oct	0	0	100	0.000690012	0.00681732
	OTU000242	0.0796112	0.094987	0.14001	Oct	25.3048	30.1921	44.503	0.012182			OTU000129.0	0	0.00010167	0.172365	Oct	0	0.0589506	99.941	0.00199039	0.0153633
	OTU000245	0.0800041	0.0753671	0.158701	Oct	25.4731	23.9967	50.5302	0.0130731			OTU000110.0	0	0.00651978	0.130713	Oct	0	4.75089	95.2491	0.000223744	0.00592129
	OTU000240	0.0841674	0.0811394	0.145525	Oct	27.0781	26.104	46.8179	0.0143197			OTU000155.0	0.00212689	0.00021233	0.123983	Oct	1.6837	0.168086	98.1482	0.025936	0.0674337
	OTU000244	0.112511	0.0566287	0.137411	Oct	36.7022	18.4728	44.825	0.0106875			OTU000007.0	9.933e-05	0.00265956	0.109642	Oct	0.0883714	2.36614	97.5455	0.00406252	0.0233359
	OTU000265	0.0806438	0.0796527	0.124605	Oct	28.3059	27.958	43.7361	0.022702			OTU000152.0	0	0.00027978	0.10763	Oct	0	0.259271	99.7407	0.000610795	0.00677913
	OTU000275	0.0698114	0.0679893	0.142354	Oct	24.9189	24.2685	50.8127	0.00567079			OTU000168.0	0	0	0.0932582	Oct	0	0	100	0.000145094	0.00511974
	OTU000269	0.0610391	0.0651411	0.149298	Oct	22.1575	23.6465	54.196	0.00746359			OTU000173.0	0	0	0.0849658	Oct	0	0	100	0.0392941	0.0898671
	OTU000274	0.0622323	0.0720401	0.143611	Oct	22.3951	25.9245	51.6804	0.0124004			OTU000188.0	9.889e-05	0	0.0736693	Oct	0.134055	0	99.8659	0.00199039	0.0153633
	OTU000272	0.0799726	0.0532868	0.136183	Oct	29.6808	19.7767	50.5425	0.0221029			OTU000191.0	0.0253627	0	0.0499968	Oct	33.6556	0	66.3444	0.0206986	0.0574776
	OTU000273	0.0659121	0.0231772	0.164315	Oct	26.0107	9.14636	64.843	0.00709338			OTU000197.0	0	0	0.0719071	Oct	0	0	100	0.00293642	0.0185973
	OTU000285	0.0290429	0.0792593	0.137129	Oct	11.8334	32.2939	55.8727	0.00489288			OTU000249.0	0	0.00021233	0.0449582	Oct	0	0.470063	99.5299	0.00895021	0.0394768
	OTU000290	0.0591439	0.0676022	0.114695	Oct	24.4962	27.9995	47.5044	0.007156			OTU000171.0	0	0	0.0405862	Oct	0	0	100	0.000145094	0.00511974
	OTU000301	0.042587	0.0670514	0.127367	Oct	17.9688	28.291	53.7402	0.00785466			OTU000148.0	0	0	0.0351188	Oct	0	0	100	2.70762e-05	0.00334392
	OTU000288	0.0423781	0.0651687	0.129045	Oct	17.9119	27.5448	54.5433	0.00445312			OTU000230.0	0.00011211	0	0.0355777	Oct	0.314124	0	99.6859	0.0411219	0.0898859
	OTU000267	0.077953	0.0587532	0.100464	Oct	32.8679	24.7726	42.3595	0.0709255			OTU000286.0	0	0	0.0346976	Oct	0	0	100	0.000145094	0.00511974
	OTU000299	0.0500714	0.0692531	0.108476	Oct	21.9804	30.4008	47.6189	0.0343564			OTU000288.0	0	0	0.0344922	Oct	0	0	100	0.00293642	0.0185973
	OTU000304	0.0482138	0.068215	0.111087	Oct	21.1914	29.9826	48.826	0.0265028			OTU000239.0	0	0.00369211	0.0270336	Oct	0	12.0164	87.9836	0.00612693	0.0291029
	OTU000308	0.0606426	0.0570964	0.110776	Oct	26.5377	24.9859	48.4764	0.0222192			OTU000307.0	0	0	0.0294917	Oct	0	0	100	0.0112699	0.0412898
	OTU000277	0.043711	0.0639678	0.116645	Oct	19.4857	28.5158	51.9985	0.00489288			OTU000217.0	0	0	0.0252257	Oct	0	0	100	0.00293642	0.0185973
	OTU000287	0.0597017	0.045738	0.118472	Oct	26.6631	20.4268	52.9101	0.007156			OTU000320.0	0	0	0.0251327	Oct	0	0	100	0.0112699	0.0412898
	OTU000309	0.0309584	0.0540579	0.136728	Oct	13.9613	24.3784	61.6603	0.00452385			OTU000327.0	0	0.00106156	0.022707	Oct	0	4.46624	95.5338	0.0186134	0.0547324
	OTU000315	0.0263698	0.0699247	0.119292	Oct	12.2316	32.4346	55.3338	0.00511965			OTU000338.0	0	0	0.0205959	Oct	0	0	100	0.00293642	0.0185973
	OTU000317	0.0122696	0.0475697	0.154096	Oct	5.73517	22.2355	72.0293	0.00397757			OTU000263.0	0	0	0.0198187	Oct	0	0	100	0.000690012	0.00681732
	OTU000310	0.0494699	0.0580049	0.107593	Oct	23.002	26.9705	50.0275	0.00489288			OTU000361.0	0	0	0.0161056	Oct	0	0	100	0.0392941	0.0898671
	OTU000331	0.0445844	0.0455696	0.11115	Oct	22.1479	22.6372	55.2149	0.00489288			OTU000389.0	0	0	0.0135454	Oct	0	0	100	0.0112699	0.0412898
	OTU000297	0.0676562	0.0298748	0.100682	Oct	34.1331	15.0721	50.7948	0.00489288			OTU000408.0	0	0	0.0116008	Oct	0	0	100	0.0112699	0.0412898
	OTU000330	0.0504376	0.0508607	0.0945918	Oct	25.7479	25.9639	48.2882	0.00511965		Phloem	OTU000004.0	13.7253	32.1426	1.70418	Aug	28.8516	67.5661	3.5823	0.000334872	0.00633465
	OTU000344	0.0531266	0.0264876	0.112559	Oct	27.6452	13.7832	58.5717	0.00597765			OTU000005.0	10.7456	16.2159	3.57493	Aug	35.1895	53.1034	11.7071	0.00809444	0.0437485
	OTU000314	0.0370199	0.0653444	0.0803679	Oct	20.2591	35.7597	43.9812	0.0267514			OTU000025.0	0.210346	0.649197	0.0867488	Aug	22.2285	68.6043	9.16723	0.00223751	0.0206297
	OTU000365	0.0326488	0.0684636	0.0760967	Oct	18.4239	38.6344	42.9418	0.0247393			OTU000098.0	0	0.209223	0.101896	Aug	0	67.2485	32.7515	0.0095384	0.0503539
	OTU000354	0.0344787	0.0453774	0.0954768	Oct	19.6647	25.8807	54.4546	0.0334301			OTU000185.0	0	0.079638	0.00427344	Aug	0	94.9072	5.0928	0.000405904	0.0070877
	OTU000361	0.00603456	0.00854722	0.162318	Oct	3.41128	4.83166	91.7571	0.00397757			OTU000186.0	0	0.0542912	0.0310552	Aug	0	63.6128	36.3872	0.0123103	0.0558887
	OTU000334	0.0279877	0.0450199	0.0989756	Oct	16.2735	26.1769	57.5496	0.00713757			OTU000226.0	0	0.0455674	0.0149043	Aug	0	75.3532	24.6468	0.036188	0.111152
	OTU000369	0.0286449	0.048338	0.0945361	Oct	16.7007	28.1823	55.117	0.0135467			OTU000245.0	0	0.0533773	0.00010578	Aug	0	99.8022	0.197782	0.0347974	0.111152
	OTU000311	0.0405664	0.0283922	0.101858	Oct	23.7485	16.6214	59.63	0.010404			OTU000281.0	0	0.0400518	0.00054044	Aug	0	98.6686	1.33139	0.03301	0.111152
	OTU000376	0.0366783	0.040197	0.0929444	Oct	21.5984	23.6704	54.7312	0.00489288			OTU000331.0	0	0.0288199	0	Aug	0	100	0	0.0392941	0.111152
	OTU000375	0.0439733	0.0479442	0.0756869	Oct	26.2364	28.6056	45.158	0.0347848			OTU000412.0	0	0.013572	0	Aug	0	100	0	0.0392941	0.111152
	OTU000380	0.0456518	0.0431423	0.0795153	Oct	27.1237	25.6327	47.2435	0.00929598			OTU000417.0	0	0.0125503	0	Aug	0	100	0	0.0392941	0.111152
	OTU000383	0.0328763	0.0232859	0.111269	Oct	19.6357	13.9077	66.4565	0.00709338			OTU000002.0	53.039	24.4809	18.2243	Jun	55.3965	25.5691	19.0344	0.0243299	0.0952222
	OTU000386	0.061446	0.0334784	0.0715214	Oct	36.9165	20.1137	42.9698	0.0229914			OTU000006.0	1.11875	0.205642	0.176578	Jun	74.5351	13.7006	11.7643	0.00479401	0.0302289
	OTU000389	0.039324	0.0387782	0.0827288	Oct	24.4505	24.1112	51.4383	0.0732123			OTU000041.0	0.766912	0.425893	0.0462032	Jun	61.8973	34.3737	3.72905	0.00324656	0.0245657
	OTU000323	0.0556963	0.0310386	0.0738219	Oct	34.6895	19.3318	45.9787	0.0256499			OTU000064.0	0.647022	0.00032989	0.00010578	Jun	99.9327	0.0509516	0.0163378	0.00115399	0.011907
	OTU000397	0.0271681	0.0492987	0.0801376	Oct	17.3482	31.4798	51.172	0.0128412			OTU000179.0	0.106707	0	0	Jun	100	0	0	0.0112699	0.0549334
	OTU000356	0.0470792	0.0165136	0.0940747	Oct	29.8598	10.4737	59.6665	0.00397757			OTU000066.0	0.058072	0.00023556	0	Jun	99.596	0.403996	0	0.00379183	0.0262073
	OTU000377	0.0249329	0.0390507	0.0897533	Oct	16.2179	25.401	58.3811	0.0163699			OTU000059.0	0.0220579	0.00037489	0.0190309	Jun	53.1981	0.904141	45.8977	0.0388654	0.111152
	OTU000362	0.0334117	0.0382379	0.0808036	Oct	21.916	25.0817	53.0022	0.00929598			OTU000280.0	0.0359221	0	0	Jun	100	0	0	0.0112699	0.0549334
	OTU000406	0.0588522	0.0306582	0.0617987	Oct	38.8954	20.262	40.8427	0.0271941			OTU000001.0	1.8591	8.51543	10.7357	Oct	8.80664	40.338	50.8554	0.0430833	0.116427
	OTU000387	0.0321093	0.0420167	0.0733839	Oct	21.7676	28.484	49.7485	0.0661237			OTU000007.0	0.00448689	0.164167	18.4539	Oct	0.0240938	0.881547	99.0944	2.00484e-05	0.00282262
	OTU000409	0.038673	0.0365348	0.0685486	Oct	26.9018	25.4144	47.6839	0.0535248			OTU000010.0	0.540576	1.40081	5.42182	Oct	7.34159	19.0245	73.634	0.0011368	0.011907
	OTU000423	0.0291203	0.0334928	0.0803331	Oct	20.3715	23.4303	56.1981	0.00489288			OTU000009.0	0.110981	0.673825	6.02589	Oct	1.62951	9.89363	88.4769	0.00015576	0.00505107
	OTU000448	0.0281724	0.00967189	0.0908694	Oct	21.8877	7.51426	70.5981	0.00397757			OTU000013.0	0.00117578	0.040173	3.53479	Oct	0.0328785	1.12336	98.8438	0.000317986	0.00633465
	OTU000449	0.0374426	0.0307788	0.0595127	Oct	29.3129	24.096	46.5911	0.0640923			OTU000017.0	0.325843	1.06615	1.71675	Oct	10.4815	34.2952	55.2233	0.00271204	0.0228013
	OTU000454	0.0266126	0.0298613	0.068916	Oct	21.2238	23.8148	54.9614	0.0478494			OTU000014.0	0.0290713	0.349722	2.33039	Oct	1.07307	12.9088	86.0182	0.00076444	0.0108455
	OTU000404	0.0163394	0.035237	0.0728926	Oct	13.1273	28.3099	58.5628	0.00511965			OTU000030.0	0.00010689	0.0308632	1.59799	Oct	0.00656185	1.89466	98.0988	2.5565e-05	0.00282262
	OTU000460	0.0486143	0.00295511	0.0675624	Oct	40.8072	2.48054	56.7123	0.0122327			OTU000033.0	0.00053422	0.357383	1.13904	Oct	0.035687	23.8739	76.0904	0.000150096	0.00505107
	OTU000447	0.0302843	0.0303924	0.0632496	Oct	24.4374	24.5246	51.038	0.034831			OTU000035.0	0	0.00616378	1.39088	Oct	0	0.441202	99.5588	3.73033e-05	0.00282262
	OTU000443	0.0359508	0.0154801	0.0724193	Oct	29.0276	12.4991	58.4733	0.0081769			OTU000042.0	0.000641	0.135541	0.952148	Oct	0.0588976	12.454	87.4871	0.000268731	0.00633465
	OTU000030	0.044473	0.0231828	0.0521504	Oct	37.1208	19.3502	43.529	0.0495376			OTU000043.0	0	0.0122327	1.03578	Oct	0	1.16722	98.8328	0.00012341	0.00505107
	OTU000388	0.0277107	0.0157472	0.0755791	Oct	23.279	13.2288	63.4921	0.00489288			OTU000047.0	0.00526067	0.130696	0.47878	Oct	0.85576	21.2604	77.8838	0.00324089	0.0245657
	OTU000450	0.0290912	0.0273754	0.0606348	Oct	24.8428	23.3775	51.7797	0.0461653			OTU000061.0	0.00095	0.113051	0.465716	Oct	0.163873	19.5011	80.335	0.000751445	0.0108455
	OTU000422	0.0218423	0.0224156	0.0725023	Oct	18.707	19.1979	62.0951	0.00709338			OTU000071.0	0.00051044	0.141797	0.353551	Oct	0.102941	28.5963	71.3008	0.000836112	0.0111646
	OTU000477	0.0249151	0.0156093	0.07498	Oct	21.5707	13.5141	64.9153	0.00489288			OTU000081.0	0	0.00529222	0.349209	Oct	0	1.49287	98.5071	0.00236287	0.0206297
	OTU000494	0.0174778	0.018931	0.0749827	Oct	15.6904	16.995	67.3146	0.010311			OTU000096.0	0.00010122	0.00335678	0.304109	Oct	0.0329099	1.0914	98.8757	0.0133385	0.0593692
	OTU000476	0.00912078	0.005907	0.0931263	Oct	8.43313	5.46165	86.1052	0.00397757			OTU000022.0	0.0302644	0.0650096	0.179855	Oct	11.0001	23.6287	65.3712	0.0367598	0.111152
	OTU000502	0.0197976	0.0161579	0.0696909	Oct	18.7395	15.2943	65.9662	0.00397757			OTU000104.0	0.00705133	0.035716	0.217486	Oct	2.70941	13.7236	83.567	0.000959169	0.0114595
	OTU000469	0.0372037	0.0120463	0.0526163	Oct	36.522	11.8256	51.6523	0.00489288			OTU000121.0	0	0.00270067	0.201511	Oct	0	1.32249	98.6775	0.00317661	0.0245657
	OTU000520	0.009076	0.0192618	0.0704354	Oct	9.18873	19.501	71.3103	0.00445312			OTU000076.0	0.00559922	0.00267633	0.167981	Oct	3.17674	1.51843	95.3048	0.00588727	0.0334103
	OTU000524	0.0175059	0.0198844	0.0589924	Oct	18.1629	20.6307	61.2064	0.00708557			OTU000127.0	0.00010122	0.00798111	0.170806	Oct	0.0565828	4.46151	95.4819	0.000948795	0.0114595
	OTU000547	0.0193516	0.00529	0.0649313	Oct	21.6043	5.9058	72.4899	0.0226649			OTU000128.0	0	0.00178333	0.177279	Oct	0	0.995928	99.0041	0.0115883	0.0549334
	OTU000548	0.0184638	0.0107904	0.0592594	Oct	20.8598	12.1907	66.9495	0.0495376			OTU000093.0	0.00165267	0.00353156	0.142391	Oct	1.11988	2.39306	96.4871	0.0273997	0.101963
	OTU000556	0.00324211	0.00582378	0.0765937	Oct	3.78488	6.79875	89.4164	0.00397757			OTU000138.0	0	0.00279378	0.158165	Oct	0	1.73572	98.2643	0.00550266	0.0320283
	OTU000570	0.0231214	0.0150272	0.043207	Oct	28.4202	18.471	53.1088	0.0294352			OTU000142.0	0	0.00192767	0.148982	Oct	0	1.27737	98.7226	0.00478021	0.0302289
	OTU000577	0.020898	0.011147	0.0488318	Oct	25.8393	13.7827	60.378	0.00741285			OTU000154.0	0	0.017973	0.115859	Oct	0	13.4295	86.5705	0.000117115	0.00505107
	OTU000587	0.00401944	0.00249244	0.0715721	Oct	5.14759	3.192	91.6604	0.00397757			OTU000156.0	0	0.0543072	0.0797684	Oct	0	40.5049	59.4951	0.0011284	0.011907
	OTU000588	0.0184921	0.0154008	0.0429613	Oct	24.0613	20.039	55.8998	0.010311			OTU000157.0	0	0.00869844	0.116013	Oct	0	6.97485	93.0251	0.000543296	0.00880915
	OTU000590	0.0197524	0.00689678	0.0515983	Oct	25.2435	8.81405	65.9424	0.00709338			OTU000158.0	0	0.00741433	0.115496	Oct	0	6.03232	93.9677	0.015551	0.0646142
	OTU000658	0.00290978	0.00531189	0.053281	Oct	4.73114	8.63684	86.632	0.00397757			OTU000159.0	0	0.00266711	0.123983	Oct	0	2.10589	97.8941	0.00502594	0.0308348
	OTU000593	0.00209156	0.00249233	0.0544139	Oct	3.54515	4.22445	92.2304	0.0661237			OTU000147.0	0.00191922	0.0112328	0.107204	Oct	1.59462	9.33298	89.0724	0.000181856	0.00516017
	OTU000603	0.0141924	0.00685422	0.0377096	Oct	24.1548	11.6655	64.1797	0.0467829			OTU000160.0	0	0.00351322	0.108523	Oct	0	3.1358	96.8642	0.0118579	0.0549334
	OTU000674	0.0126764	0.00934978	0.0304279	Oct	24.1667	17.8247	58.0086	0.0467829			OTU000161.0	0	0.00011989	0.116276	Oct	0	0.103002	99.897	0.00199039	0.0196443
	OTU000634	0.00783078	0.00386667	0.0407479	Oct	14.9313	7.37276	77.6959	0.011688			OTU000162.0	0	0.0360212	0.0778748	Oct	0	31.6264	68.3736	0.0269268	0.101873
	OTU000744	0.00041222	0.00108478	0.0490434	Oct	0.815624	2.14636	97.038	0.00489288			OTU000110.0	0.00010389	0.00191189	0.0965881	Oct	0.105361	1.93896	97.9557	0.039662	0.111152
	OTU000509	0.00645289	0.00691667	0.0376964	Oct	12.6364	13.5446	73.8191	0.0119677			OTU000148.0	0	0.00989811	0.0909914	Oct	0	9.81084	90.1892	0.0365252	0.111152
	OTU000891	0.00333367	0.00698133	0.0246726	Oct	9.52816	19.9537	70.5181	0.0701646			OTU000167.0	0	0.00073456	0.098303	Oct	0	0.741698	99.2583	0.00236287	0.0206297
Root	OTU000005	3.98199	15.2139	0.578727	Aug	20.1369	76.9365	2.92662	0.00923792			OTU000169.0	0	0.00063733	0.0895492	Oct	0	0.70668	99.2933	0.0482242	0.120296
	OTU000013	1.23956	1.32984	0.0581933	Aug	47.1747	50.6106	2.21471	0.0067564			OTU000170.0	0	0.00234278	0.0979104	Oct	0	2.33686	97.6631	0.00365733	0.0262073
	OTU000020	0.0519433	2.21667	0.0982141	Aug	2.19464	93.6557	4.14961	0.0115621			OTU000181.0	0	0.00611689	0.0810068	Oct	0	7.02093	92.9791	0.0365252	0.111152
	OTU000023	0.166381	0.746783	0.638804	Aug	10.7206	48.1185	41.1609	0.0681375			OTU000038.0	0	0.000106	0.0790801	Oct	0	0.133862	99.8661	0.0347974	0.111152
	OTU000022	0.378397	0.912926	0.0734319	Aug	27.7263	66.8931	5.38059	0.0205671			OTU000193.0	0	0.00139689	0.0779757	Oct	0	1.75992	98.2401	0.00550266	0.0320283
	OTU000024	0.022903	0.920596	0.00959033	Aug	2.40303	96.5907	1.00624	0.00826072			OTU000195.0	0	0.00242933	0.0752937	Oct	0	3.12563	96.8744	0.0252381	0.0971026
	OTU000038	0.0133624	0.654021	0.00310156	Aug	1.99295	97.5445	0.462584	0.00725747			OTU000203.0	0	0.00152389	0.0707417	Oct	0	2.10874	97.8913	0.0186134	0.0741272
	OTU000018	0.0873929	0.261764	0.127606	Aug	18.3305	54.9044	26.7651	0.0765487			OTU000205.0	0	0.00112989	0.0686878	Oct	0	1.61834	98.3817	0.00612693	0.0339223
	OTU000015	0.179589	0.229857	0.00666933	Aug	43.1585	55.2388	1.60276	0.00725747			OTU000187.0	0.006851	0.0204314	0.0385669	Oct	10.4041	31.0276	58.5684	0.00380987	0.0262073
	OTU000144	0.0189096	0.290139	0.0322662	Aug	5.54021	85.0063	9.4535	0.0428676			OTU000209.0	0	0.00083089	0.0597906	Oct	0	1.37062	98.6294	0.000331666	0.00633465
	OTU000041	0.00906711	0.182818	0.0824197	Aug	3.30548	66.6478	30.0467	0.0451438			OTU000221.0	0	0.00076189	0.0597439	Oct	0	1.2592	98.7408	0.0186134	0.0741272
	OTU000169	0.00465967	0.327989	0.00280578	Aug	1.38906	97.7745	0.836413	0.0451438			OTU000227.0	0	0.00047956	0.0580416	Oct	0	0.819465	99.1805	0.0482242	0.120296
	OTU000237	0.0440624	0.155243	0.01525	Aug	20.5366	72.3557	7.10771	0.0600961			OTU000026.0	0.0240674	0.00282111	0.0368528	Oct	37.758	4.42587	57.8161	0.0118266	0.0549334
	OTU000235	0.00289644	0.192439	0.00123067	Aug	1.47352	97.9004	0.626085	0.00923792			OTU000171.0	0	0.00050989	0.0458171	Oct	0	1.10063	98.8994	0.0411219	0.112466
	OTU000145	0.0436199	0.0570127	0.0561144	Aug	27.8282	36.3724	35.7994	0.0451438			OTU000243.0	0	0.00062078	0.0502531	Oct	0	1.22023	98.7798	0.0115883	0.0549334
	OTU000289	0.00216167	0.153872	0.000617	Aug	1.37993	98.2262	0.393871	0.0067564			OTU000222.0	0.00010122	0.0233568	0.024949	Oct	0.209102	48.2508	51.5401	0.0307987	0.107559
	OTU000205	0.00674889	0.095874	0.0207418	Aug	5.47068	77.7159	16.8134	0.0600961			OTU000255.0	0	0.000127	0.0440411	Oct	0	0.287538	99.7125	0.0411219	0.112466
	OTU000146	0.0209073	0.10665	0.00236189	Aug	16.0926	82.0894	1.81797	0.0178177			OTU000259.0	0.00010689	0.0236116	0.0241962	Oct	0.223084	49.2784	50.4986	0.0287719	0.10205
	OTU000036	0.0251803	0.0826531	0.00253011	Aug	22.8158	74.8917	2.29252	0.00719262			OTU000264.0	0	0.00126711	0.0449053	Oct	0	2.7443	97.2557	0.0287176	0.10205
	OTU000253	0.0173866	0.0820081	0.00239911	Aug	17.0802	80.563	2.35683	0.0428676			OTU000273.0	0	0.0188854	0.0225323	Oct	0	45.5974	54.4026	0.00478783	0.0302289
	OTU000042	0.0384277	0.0443557	0.00146344	Aug	45.6132	52.6497	1.73709	0.029816			OTU000274.0	0	0.00050089	0.0398231	Oct	0	1.24216	98.7578	0.0287176	0.10205
	OTU000094	0.0347376	0.0359602	0.00071522	Aug	48.6432	50.3553	1.00153	0.0181746			OTU000278.0	0	0.00130256	0.0375629	Oct	0	3.35146	96.6485	0.0156554	0.0646142
	OTU000223	0.0207302	0.0327293	0.00052211	Aug	38.4023	60.6305	0.967199	0.0181746			OTU000279.0	0	0.000212	0.0373686	Oct	0	0.564121	99.4359	0.0482242	0.120296
	OTU000624	0.00279133	0.0473886	0.00085078	Aug	5.46991	92.8629	1.66719	0.0234881			OTU000024.0	0.00258933	0	0.032532	Oct	7.37253	0	92.6275	0.0324833	0.111152
	OTU000631	0.00175833	0.0459764	0.000301	Aug	3.66046	95.7129	0.626616	0.00999339			OTU000300.0	0	0.00035967	0.034344	Oct	0	1.0364	98.9636	0.0156554	0.0646142
	OTU000425	0.0104139	0.0343484	0.000554	Aug	22.9804	75.797	1.22252	0.0451438			OTU000305.0	0	0.00011778	0.0362854	Oct	0	0.323543	99.6765	0.0482242	0.120296
	OTU000166	0.00582344	0.0195516	0.00129744	Aug	21.8332	73.3025	4.86435	0.0671666			OTU000306.0	0	0	0.034656	Oct	0	0	100	0.0392941	0.111152
	OTU000871	0.00208289	0.0245896	0.001748	Aug	7.32884	86.5207	6.1505	0.0810203			OTU000313.0	0	0	0.0287804	Oct	0	0	100	0.0392941	0.111152
	OTU000004	5.08227	4.59792	0.44519	Jun	50.1934	45.4098	4.39678	0.00719262			OTU000323.0	0	0.000254	0.026814	Oct	0	0.938377	99.0616	0.0482242	0.120296
	OTU000051	0.769613	0.469148	0.00621611	Jun	61.8175	37.6832	0.499295	0.00719262			OTU000326.0	0	0	0.0280812	Oct	0	0	100	0.0392941	0.111152
	OTU000049	0.930388	0.00934011	0.00857833	Jun	98.1105	0.984925	0.904595	0.00725747			OTU000353.0	0	0.00012	0.0197394	Oct	0	0.604247	99.3958	0.0482242	0.120296
	OTU000109	0.308692	0.006327	0.0140296	Jun	93.8135	1.92282	4.26368	0.00656297			OTU000357.0	0	0.00023978	0.0175531	Oct	0	1.34762	98.6524	0.0482242	0.120296
	OTU000171	0.252912	0.0323751	0.00208411	Jun	88.0088	11.2659	0.725232	0.00794439			OTU000397.0	0	0.000254	0.0133654	Oct	0	1.86498	98.135	0.0156554	0.0646142
	OTU000032	0.129026	0.120774	0.00404022	Jun	50.8296	47.5787	1.59164	0.00656297
	OTU000183	0.128852	0.0238541	0.0872406	Jun	53.7003	9.94142	36.3583	0.0335432
	OTU000266	0.083728	0.0722427	0.0135478	Jun	49.3917	42.6164	7.99192	0.0352832
	OTU000108	0.0929437	0.0563028	0.00112878	Jun	61.8078	37.4415	0.750642	0.00920857
	OTU000098	0.0951694	0.0153978	0.00332389	Jun	83.5618	13.5197	2.91848	0.0488878
	OTU000258	0.0811427	0.0288598	0.00996778	Jun	67.6357	24.0558	8.30854	0.0211889
	OTU000339	0.109525	0.00087278	0.00728111	Jun	93.071	0.741664	6.18729	0.00794439
	OTU000045	0.0874204	0.00246744	0.00774733	Jun	89.5378	2.5272	7.93498	0.0469983
	OTU000044	0.0403166	0.00623111	0.00508844	Jun	78.0782	12.0673	9.85442	0.0734257
	OTU000186	0.0399558	0.0163898	0.00075144	Jun	69.9788	28.7052	1.31608	0.0366719
	OTU000021	0.0422858	0.00225167	0.00417989	Jun	86.7982	4.62191	8.57988	0.0300942
	OTU000165	0.0369274	0.001797	0.00187611	Jun	90.9531	4.42605	4.6209	0.0527352
	OTU000419	0.0267202	0.0178873	0.00051211	Jun	59.2208	39.6442	1.135	0.0474984
	OTU000196	0.0405333	0.00019922	0.00399144	Jun	90.63	0.445443	8.92461	0.0067564
	OTU000028	0.0252881	0.00886889	0.00212644	Jun	69.696	24.4434	5.86064	0.0428676
	OTU000507	0.0237502	0.0153664	0.00041122	Jun	60.0847	38.8749	1.04033	0.0556007
	OTU000685	0.0340322	0.00149822	0	Jun	95.7833	4.21672	0	0.0234881
	OTU000278	0.028136	0.00226711	0.00082622	Jun	90.0948	7.25955	2.64565	0.041767
	OTU000157	0.0241991	0.00021544	0.00291278	Jun	88.5528	0.788368	10.6589	0.0387661
	OTU000249	0.0224333	0.00379978	0.00041444	Jun	84.1853	14.2594	1.55526	0.0451438
	OTU000233	0.0207922	0.002338	0.00043244	Jun	88.2422	9.92248	1.83528	0.0351445
	OTU000069	0.0181337	0.00075222	0.00290456	Jun	83.2184	3.45206	13.3295	0.0110452
	OTU000607	0.018699	0.00111889	0.00081556	Jun	90.6247	5.4227	3.95261	0.0600961
	OTU000604	0.0234392	0.00032467	0	Jun	98.6338	1.36623	0	0.00881593
	OTU000197	0.0167796	0.00076656	0.002215	Jun	84.912	3.87913	11.2089	0.0181746
	OTU000206	0.0204548	0.00057644	0	Jun	97.2591	2.74088	0	0.029816
	OTU000839	0.0214542	0.00067189	0	Jun	96.9634	3.03664	0	0.00999339
	OTU000830	0.0189808	0	0.00020567	Jun	98.928	0	1.07195	0.00656297
	OTU000006	0.218864	0.455197	15.3046	Oct	1.36972	2.84878	95.7815	0.0123172
	OTU000115	0.0356818	0.128265	0.176868	Oct	10.4695	37.6348	51.8957	0.0782623
	OTU000017	0.0127178	0.0169702	0.0731236	Oct	12.37	16.5061	71.1239	0.0782623
	OTU000014	0.00311689	0.0311603	0.0317797	Oct	4.71849	47.172	48.1095	0.0407001
	OTU000039	0.00426267	0.001595	0.0346444	Oct	10.5246	3.93807	85.5374	0.0329809
	OTU000296	0.00441611	0.00067367	0.0299993	Oct	12.5854	1.91988	85.4947	0.0600961
Phloem	OTU000005	2.97476	8.83681	1.03077	Aug	23.1637	68.81	8.0263	0.0927335
	OTU000013	0.962016	1.99348	0.343161	Aug	29.1638	60.4331	10.403	0.181565
	OTU000082	0.364075	0.572438	0	Aug	38.8756	61.1244	0	0.181059
	OTU000099	0.0506088	0.78514	0.00216167	Aug	6.03988	93.7021	0.257983	0.187697
	OTU000229	0.00046111	0.166942	0.0174112	Aug	0.249499	90.3296	9.42093	0.0905618
	OTU000205	0.00514667	0.105091	0.0494816	Aug	3.22232	65.7973	30.9803	0.0589059
	OTU000316	0.00600889	0.152097	9.122e-05	Aug	3.79836	96.144	0.0576624	0.133343
	OTU000253	0.00187556	0.0745069	0.0360272	Aug	1.6685	66.2816	32.0499	0.181565
	OTU000390	0.00026556	0.0784232	0.00656578	Aug	0.311491	91.9871	7.70138	0.0888944
	OTU000431	0.00027756	0.0375911	0.0178648	Aug	0.498013	67.448	32.054	0.178344
	OTU000534	0	0.0443456	0.00087122	Aug	0	98.0732	1.92676	0.100776
	OTU000642	0.0154416	0.0331638	0	Aug	31.7693	68.2307	0	0.181059
	OTU000004	13.104	9.75265	1.52272	Jun	53.7504	40.0037	6.24593	0.163772
	OTU000008	4.73808	2.40041	0.60929	Jun	61.154	30.9819	7.86406	0.188963
	OTU000038	1.21265	0.184187	0.00156856	Jun	86.7166	13.1712	0.112168	0.0557326
	OTU000139	0.273789	0.062643	0.00088933	Jun	81.1656	18.5707	0.263645	0.0238408
	OTU000223	0.146103	0.0418102	0.00427367	Jun	76.0213	21.755	2.22371	0.181059
	OTU000183	0.0734456	0.00859678	0.0495878	Jun	55.7969	6.53101	37.6721	0.181565
	OTU000051	0.083782	0.0293748	0.00100833	Jun	73.3867	25.7301	0.883221	0.113291
	OTU000252	0.0274694	0.0152997	0.00027833	Jun	63.812	35.5414	0.646566	0.0557326
	OTU000818	0.0147387	0.0120452	9.444e-05	Jun	54.8348	44.8139	0.351361	0.181059
	OTU000710	0.0178097	0.00023644	0	Jun	98.6898	1.3102	0	0.0658912
	OTU000003	7.9358	4.5576	27.1648	Oct	20.0105	11.4922	68.4973	0.0522302
	OTU000006	0.080218	0.949995	1.72381	Oct	2.91276	34.4948	62.5924	0.0364173
	OTU000025	0.107904	0.18749	1.21268	Oct	7.15507	12.4324	80.4125	0.0250965
	OTU000055	0.083274	0.206465	0.869483	Oct	7.18361	17.8106	75.0058	0.10923
	OTU000023	0.0698597	0.163715	0.872205	Oct	6.31768	14.8054	78.8769	0.0238408
	OTU000071	0.0198066	0.0628784	0.527713	Oct	3.24486	10.3012	86.4539	0.0522302
	OTU000086	0.0393222	0.0724999	0.442197	Oct	7.09763	13.0862	79.8162	0.0238408
	OTU000083	0.00067233	0.00150067	0.524042	Oct	0.127767	0.285182	99.5871	0.0364173
	OTU000053	0.0972351	0.0699316	0.372392	Oct	18.0212	12.9609	69.0179	0.0658912
	OTU000017	0.0517892	0.0183562	0.325262	Oct	13.0977	4.64235	82.26	0.0364173
	OTU000109	0.0589343	0.094928	0.180142	Oct	17.6448	28.4212	53.9341	0.181059
	OTU000125	0.00574667	0.0852273	0.239255	Oct	1.74021	25.8085	72.4513	0.0927335
	OTU000173	0.0502789	0.029418	0.22193	Oct	16.6692	9.75311	73.5777	0.0588652
	OTU000033	0.00107511	0	0.204587	Oct	0.522755	0	99.4772	0.0638273
	OTU000039	0.003542	0.002644	0.188473	Oct	1.81959	1.35827	96.8221	0.0238408
	OTU000256	0	0	0.193214	Oct	0	0	100	0.0927335
	OTU000246	0.00161722	0.00781956	0.167416	Oct	0.914444	4.42151	94.6641	0.11713
	OTU000027	0.00564978	0	0.125058	Oct	4.32245	0	95.6775	0.188963
	OTU000296	0	0.00087767	0.114316	Oct	0	0.76191	99.2381	0.0346253
	OTU000111	0.00120822	0.0343808	0.0765897	Oct	1.07705	30.6482	68.2747	0.0638273
	OTU000366	0	0.00026789	0.103791	Oct	0	0.25744	99.7426	0.0927335
	OTU000168	0.00106856	0.00611189	0.0843426	Oct	1.16753	6.67798	92.1545	0.0522302
	OTU000056	0.000391	0.0107744	0.0776536	Oct	0.440221	12.1308	87.429	0.181059
	OTU000065	0.00029322	0	0.0804757	Oct	0.363036	0	99.637	0.188963
	OTU000159	0.00196422	0.0230502	0.0527882	Oct	2.52462	29.6265	67.8489	0.188963
	OTU000149	0.00058644	0	0.0681693	Oct	0.852932	0	99.1471	0.0638273
	OTU000063	9.778e-05	0	0.0604491	Oct	0.161495	0	99.8385	0.181059
	OTU000510	0	0	0.0631844	Oct	0	0	100	0.0927335
	OTU000435	0.00124911	0.01984	0.0402711	Oct	2.0357	32.3337	65.6306	0.0364173
	OTU000195	0	0	0.0554852	Oct	0	0	100	0.181059
	OTU000102	0	0	0.0572109	Oct	0	0	100	0.181059
	OTU000054	0.00048867	0.00030044	0.0463416	Oct	1.03684	0.637462	98.3257	0.15692
	OTU000121	0.00038278	9.5e-05	0.0420052	Oct	0.901019	0.223619	98.8754	0.171068
	OTU000046	9.778e-05	0	0.0409709	Oct	0.238089	0	99.7619	0.181059
	OTU000633	0.00054067	0.0138443	0.0236566	Oct	1.42126	36.3926	62.1861	0.117225
	OTU000050	9.778e-05	0	0.0361526	Oct	0.269735	0	99.7303	0.181059
	OTU000073	9.778e-05	0	0.0360913	Oct	0.270192	0	99.7298	0.181059
	OTU000589	0.00031067	0.00214689	0.0345561	Oct	0.839339	5.80026	93.3604	0.0658912
	OTU000112	0.00029322	0	0.0329922	Oct	0.880926	0	99.1191	0.188963
	OTU000207	0	0	0.02951	Oct	0	0	100	0.0927335
	OTU000091	9.7e-05	0	0.0279858	Oct	0.345407	0	99.6546	0.188963
	OTU000106	0	0	0.0261552	Oct	0	0	100	0.0927335
	OTU000803	0	0	0.0272269	Oct	0	0	100	0.181059
	OTU000838	0	0	0.0241914	Oct	0	0	100	0.0927335
	OTU000297	0	0	0.024466	Oct	0	0	100	0.0557326
	OTU000470	0	8.933e-05	0.0228963	Oct	0	0.388634	99.6114	0.181059
	OTU000280	0	0	0.0228288	Oct	0	0	100	0.181059
	OTU000182	0.00036278	0	0.02135	Oct	1.67081	0	98.3292	0.11209
	OTU000345	0	0	0.020525	Oct	0	0	100	0.181059
	OTU000706	9.778e-05	0	0.0193837	Oct	0.501913	0	99.4981	0.181059
	OTU000946	0	0	0.0194721	Oct	0	0	100	0.0927335
	OTU000735	0	0	0.0151796	Oct	0	0	100	0.181059
	OTU000567	9.778e-05	0	0.014994	Oct	0.647902	0	99.3521	0.188963
	OTU000985	0	0	0.0142301	Oct	0	0	100	0.0927335
	OTU000927	0	0	0.0123772	Oct	0	0	100	0.181059
	OTU001014	0	0	0.0124087	Oct	0	0	100	0.181059

## Sheet: Table S10
Table S10 Genetic Modification effects
	Habitats	OTU number	CK	A1	B1	Enriched	CK_ratio(%)	A1_ratio(%)	B1_ratio(%)	q-value
Bacteria	Soil	OTU000045	0.815109	0.37326	0.552114	CK	46.8324	21.4458	31.7219	0.98
		OTU000006	0.0412952	0.0190734	0.00718622	CK	61.1284	28.234	10.6376	0.98
		OTU000644	0.0407017	0.00749778	0.0165402	CK	62.8698	11.5814	25.5488	0.98
		OTU000673	0.0444987	0.00576811	0.00577122	CK	79.408	10.2932	10.2988	0.98
		OTU000652	0.0285389	0.0141506	0.00594289	CK	58.6829	29.097	12.22	0.98
		OTU000788	0.027601	0.006042	0.0118678	CK	60.6472	13.276	26.0769	0.98
		OTU000408	0.0272044	0.0697458	0.0495844	A1	18.5652	47.5968	33.838	0.98
		OTU000250	0.0976202	0.0722153	0.112521	B1	34.5734	25.5759	39.8507	0.98
		OTU000319	0.0523318	0.0799332	0.0816128	B1	24.4681	37.3733	38.1586	0.98
	Root	OTU000139	0.122229	0.00996456	0.0312547	CK	74.7815	6.09645	19.122	0.99
	Phloem	OTU000145	0.033019	0.0278032	0.0488631	B1	30.1034	25.3482	44.5484	0.76
		OTU000515	0	0.0620221	0.00176622	A1	0	97.2311	2.76888	0.76
		OTU000020	0.428133	0.339394	0.080003	CK	50.5154	40.0451	9.43954	0.76
		OTU000031	0.223999	0.159054	0.0214237	CK	55.3799	39.3235	5.29664	0.76
		OTU000433	0.0813224	0.00751989	9.7e-05	CK	91.4359	8.45508	0.109063	0.76
		OTU000019	0.0648697	0	0.000391	CK	99.4009	0	0.599136	0.76
		OTU000028	0.0614431	0.00125144	0.00110044	CK	96.3134	1.96166	1.72496	0.76
		OTU000637	0.0432987	0.000116	0	CK	99.7328	0.267191	0	0.76
		OTU000047	0.0364648	0	9.778e-05	CK	99.7326	0	0.267432	0.76
		OTU000432	0.0323772	0.00028367	0	CK	99.1315	0.868531	0	0.76
		OTU000131	0.0159859	9.667e-05	0	CK	99.3989	0.601086	0	0.76
		OTU000629	0.0114647	0	0	CK	100	0	0	0.76
	Habitats	OTU	CK	A1	B1	enrichment	CK_ratio(%)	A1_ratio(%)	B1_ratio(%)	q-value
Fungi	Soil	OTU000034.1	0.952351	0.603073	0.00455711	CK	61.0489	38.659	0.292126	0.03*
		OTU000067.1	0.417749	0.0428707	0.00863411	CK	89.0241	9.13592	1.83997	0.03*
		OTU000131.1	0.131626	0.003285	0.00079956	CK	96.9903	2.42058	0.589164	0.02*
		OTU000166.1	0.0881037	0.00225589	0.00011833	CK	97.3759	2.49331	0.130783	0.04*
		OTU000303.1	0.00095111	0.00019389	0.0360208	B1	2.5591	0.52169	96.9192	0.04*
		OTU000339.1	0.00011311	0.00015356	0.0282393	B1	0.396794	0.538694	99.0645	0.03*
	Root	OTU000020.0	0.0377932	3.05092	0.121138	A1	1.17742	95.0486	3.77396	0.45
		OTU000008.0	0.45784	2.64628	0.3134	A1	13.3969	77.4327	9.1704	0.45
		OTU000022.0	0.605807	0.501002	1.1175	B1	27.2357	22.5239	50.2404	0.86
		OTU000023.0	1.78678	0.277605	0.00990267	CK	86.1394	13.3832	0.477402	0.45
		OTU000032.0	0.008191	1.37112	0.115955	A1	0.547795	91.6974	7.75481	0.45
		OTU000012.0	0.190738	1.04054	0.130532	A1	14.0063	76.4085	9.5852	0.45
		OTU000053.0	0.00954011	0.760894	0.00440456	A1	1.23124	98.2003	0.568449	0.45
		OTU000047.0	0.00202744	0.314241	0.0669362	A1	0.529075	82.0034	17.4675	0.45
		OTU000194.0	0.00010356	0.0553233	0.012493	A1	0.152474	81.4538	18.3937	0.6
		OTU000321.0	0	0.00013989	0.024686	B1	0	0.563484	99.4365	0.86

[truncated: 4 more sheets: Table S11, Table S12, Table S13, Tabel S14]
